# Supplementary material for: FIERY1 promotes microRNA accumulation by suppressing rRNA-derived small interfering RNAs in Arabidopsis
Source: Nat Commun. 2019 Sep 27;10:4424. doi: 10.1038/s41467-019-12379-z (PMC6765019; doi:10.1038/s41467-019-12379-z)
Supplement: Supplementary file 4 — Supplementary Data 1 [file 41467_2019_12379_MOESM4_ESM.xlsx]

## Sheet: Sheet2
Supplementary Data 1 Abundance of annotated miRNAs in fry1 and WT
miRNA	fry1-6 vs. WT		fry1-8 vs. WT		miRNA abundance
	log2FoldChange	pvalue	log2FoldChange	pvalue	WT_1	WT_2	fry1-6_1	fry1-6_2	fry1-8_1	fry1-8_2
ath-miR837-3p	-1.1256	0.510749	-0.186809	0.911621	2.31727	1.3001	0.490843	1.17156	1.2941	1.88726
ath-miR8121	1.23548	0.799837	1.4654	0.761728	0	0.108342	0.245421	0	0.199093	0.0898693
ath-miR3932a;ath-miR3932b-3p	2.73207	0.335591	2.88581	0.307058	0.0827598	0.108342	0.613554	0.650868	0.597278	0.808824
ath-miR852	-0.421851	0.762521	-0.860151	0.53791	3.39315	2.16683	2.3315	1.82243	1.99093	1.07843
ath-miR390a-5p;ath-miR390b-5p	-0.635665	0.191373	-0.856919	0.0775984	28.4694	26.7604	16.8114	18.745	14.1356	16.3562
ath-miR398a-5p	-2.04775	0.520909	-1.45041	0.643413	0.662078	0.866733	0.368132	0	0.199093	0.359477
ath-miR5637	-0.589912	0.802409	0.421143	0.855829	0.910358	0.433366	0.245421	0.650868	0.995463	0.808824
ath-miR8165	-1.81478	0.512196	-1.91535	0.48621	0.827598	0.975074	0.122711	0.390521	0.298639	0.179739
ath-miR5028	1.33123	0.548482	0.527178	0.812838	0.579319	0.325025	0.981686	1.30174	0.497731	0.808824
ath-miR866-3p	-0.0798064	0.910836	-0.163219	0.818323	9.60014	9.6424	8.83517	9.37251	10.4524	6.7402
ath-miR4245	-1.4606	0.737354	-1.91553	0.660305	0.496559	0.216683	0	0.260347	0.0995463	0.0898693
ath-miR840-5p	0.469514	0.62788	0.965343	0.315565	4.30351	2.49186	5.52198	3.90521	5.47505	7.81863
ath-miR408-5p	-0.265282	0.414714	-0.0924586	0.775375	77.2977	55.2542	58.4103	51.9393	65.9992	58.415
ath-miR5995b;ath-miR5595a	-1.07387	0.278146	-0.459464	0.63873	7.03458	5.41708	3.31319	2.60347	3.48412	5.5719
ath-miR391-3p	1.09633	0.107858	1.24454	0.0668825	6.37251	4.55035	11.2894	12.1062	12.4433	13.4804
ath-miR5026	-0.826593	1.25518e-06	-1.00906	3.20937e-09	877.502	937.696	545.449	477.998	465.777	436.136
ath-miR5656	2.06954	0.669336	1.66209	0.731594	0.0827598	0	0.122711	0.260347	0.199093	0.0898693
ath-miR3434-5p	-0.0595276	0.965768	0.38878	0.777494	1.48968	2.49186	1.47253	2.34313	2.68775	2.51634
ath-miR829-5p	0.563596	0.606208	0.570859	0.600295	2.81383	2.6002	3.19048	4.81643	4.18094	3.86438
ath-miR172c;ath-miR172d-3p	0.406401	0.932311	-0.0107701	0.998204	0.0827598	0.108342	0.122711	0.130174	0.0995463	0.0898693
ath-miR172a;ath-miR172b-3p	-1.47926	0.274239	-2.73906	0.046292	6.95182	2.92522	1.59524	1.95261	0.398185	1.07843
ath-miR171b-5p	-0.59106	0.703052	-0.492176	0.749489	2.15176	2.05849	1.1044	1.69226	1.19456	1.79739
ath-miR171c-5p	0.667821	0.762752	0.214087	0.922936	0.662078	0.541708	0.613554	1.30174	0.497731	0.898693
ath-miR8167a;ath-miR8167b;ath-miR8167c;ath-miR8167d;ath-miR8167e;ath-miR8167f	-0.342524	0.871579	-0.999326	0.638209	1.2414	0.975074	1.22711	0.520695	0.298639	0.808824
ath-miR5663-5p	-0.356366	0.767785	-0.466268	0.698352	4.71731	2.38351	2.82235	2.73365	2.09047	3.05556
ath-miR829-3p.1	-0.916828	0.59525	0.181851	0.914584	2.23451	0.866733	0.736264	0.911216	2.09047	1.43791
ath-miR5643a;ath-miR5643b	-1.32571	0.564928	-0.248485	0.912214	0.910358	0.975074	0.490843	0.260347	0.597278	0.988562
ath-miR5634	-2.45302	0.551845	-0.288727	0.941172	0.16552	0.541708	0	0.130174	0.398185	0.179739
ath-miR398b-5p;ath-miR398c-5p	0.096018	0.593194	0.798347	8.80531e-06	1803.67	1388.51	1757.95	1654.12	2519.12	3032.73
ath-miR5654-5p	-0.978512	0.699001	-2.83115	0.279283	0.910358	1.08342	0.490843	0.520695	0.0995463	0.179739
ath-miR8169	-1.08375	0.623712	-1.19352	0.587315	1.2414	1.19176	0.368132	0.781042	0.79637	0.269608
ath-miR4228-5p	2.47268	0.394931	0.936894	0.749864	0.0827598	0.216683	0.736264	0.911216	0.298639	0.269608
ath-miR5664	3.32661	0.236175	4.91949	0.0760466	0	0.108342	0.613554	0.390521	1.59274	1.43791
ath-miR862-3p	1.41343	0.581268	0.978014	0.702785	0.248279	0.325025	0.613554	0.911216	0.497731	0.629085
ath-miR393b-3p	-1.01616	4.15636e-05	-1.52754	7.4062e-10	226.927	214.625	97.555	120.801	84.8134	68.3905
ath-miR393a-3p	-1.5822	0.188365	-1.67536	0.16153	4.71731	6.17547	2.3315	1.30174	1.79183	1.61765
ath-miR2111b-3p	-1.54783	0.678202	-0.964906	0.792067	0.413799	0.325025	0.122711	0.130174	0.199093	0.179739
ath-miR865-5p	-0.441864	0.843037	-1.15655	0.605707	1.07588	0.975074	0.858975	0.650868	0.199093	0.718954
ath-miR5024-5p	1.16339	0.807073	1.13925	0.810317	0.16552	0	0.245421	0.130174	0.0995463	0.269608
ath-miR408-3p	-0.945708	2.62673e-06	-1.22147	1.2726e-09	608.616	626.973	271.191	370.344	258.721	271.136
ath-miR8172	-3.03765	0.285695	-2.14601	0.432505	0.993118	1.08342	0.122711	0.130174	0.199093	0.269608
ath-miR5020b	-1.00459	0.445595	-0.630717	0.628752	3.22763	3.57527	2.08608	1.30174	2.68775	1.70752
ath-miR472-5p	-1.01316	0.328414	-0.55578	0.588116	6.86906	4.33366	2.82235	2.73365	3.58367	4.04412
ath-miR8173	-1.46721	0.732066	-1.28391	0.762186	0.248279	0.433366	0.245421	0	0.0995463	0.179739
ath-miR869.1	0.337262	0.933829	-1.09985	0.789828	0.0827598	0.325025	0.122711	0.390521	0.0995463	0.0898693
ath-miR841a-3p	0.880809	0.699223	-0.478897	0.835364	0.413799	0.758391	0.981686	1.17156	0.298639	0.539216
ath-miR5645d;ath-miR5645a;ath-miR5645b;ath-miR5645e;ath-miR5645f	-1.51661	0.261577	-1.70154	0.206137	4.80007	3.46693	1.71795	1.17156	1.19456	1.34804
ath-miR5014b	0.0837374	0.974213	0.32895	0.898228	0.413799	0.541708	0.490843	0.520695	0.298639	0.898693
ath-miR829-3p.2	0.618737	0.779771	0.480218	0.827744	0.827598	0.325025	0.736264	1.04139	0.895917	0.718954
ath-miR841b-3p	-0.117781	0.979821	0.0269584	0.995345	0.16552	0.108342	0.122711	0.130174	0.0995463	0.179739
ath-miR164c-3p	0.269685	0.677673	0.119205	0.853912	10.4277	9.20903	10.7985	12.8872	10.5519	10.7843
ath-miR169a-5p	-2.28963	0.634213	-2.75982	0.566428	0.413799	0.216683	0	0.130174	0	0.0898693
ath-miR164b-3p	-0.0255247	0.986341	0.0508213	0.972676	1.6552	1.95015	1.71795	1.82243	1.39365	2.3366
ath-miR846-5p	-0.446608	0.588068	0.00927248	0.990953	7.44838	7.0422	4.90843	5.72764	8.66053	5.93137
ath-miR158b	0.379998	0.31784	0.451071	0.23426	37.8212	26.327	40.74	42.8271	44.1986	43.5866
ath-miR168a-3p	1.16345	9.57776e-07	0.857338	0.000303539	111.726	89.1651	203.823	246.419	194.314	169.853
ath-miR168b-3p	0.696647	0.167568	0.575371	0.253432	12.8278	17.3347	25.4011	23.4313	26.5789	18.3333
ath-miR5024-3p	1.7985	0.219064	1.37948	0.345853	0.662078	0.975074	2.94506	2.73365	2.09047	2.15686
ath-miR824-3p	-0.572457	0.26397	-0.749515	0.142688	30.2901	20.4766	16.0751	18.0941	15.0315	15.1879
ath-miR156g	-0.324727	0.880251	-0.74242	0.730525	1.48968	0.541708	1.1044	0.520695	0.497731	0.718954
ath-miR5659	-1.7492	0.436161	-1.17771	0.593723	1.57244	0.975074	0.368132	0.390521	0.497731	0.629085
ath-miR2112-5p	0.501565	0.919817	3.16717	0.509348	0.0827598	0	0	0.130174	0.0995463	0.718954
ath-miR390b-3p	0.340027	0.800267	0.0226609	0.986535	1.82072	2.27517	2.57693	2.60347	2.09047	2.06699
ath-miR390a-3p	-0.992479	0.120679	-1.00062	0.115915	15.8899	17.3347	7.9762	8.72164	8.06325	8.53758
ath-miR845a	1.23189	1.34703e-05	2.17076	1.1958e-14	32.6901	37.3778	91.4195	73.0274	172.514	142.802
ath-miR160c-3p	-0.0824613	0.928413	0.073969	0.935428	5.29663	4.98371	5.15385	4.55608	5.97278	4.85294
ath-miR395a;ath-miR395d;ath-miR395e	1.14789	0.000791832	1.2005	0.000433904	27.7245	26.652	55.9561	64.5661	70.2797	54.7304
ath-miR395b;ath-miR395c;ath-miR395f	1.17548	3.14539e-05	1.56744	2.49813e-08	37.0764	39.978	84.3023	89.6897	124.433	103.889
ath-miR2936	1.87283	0.698395	0.857448	0.860235	0	0.108342	0.122711	0.260347	0.0995463	0.0898693
ath-miR2112-3p	0.696949	0.804346	0.687401	0.806215	0.413799	0.216683	0.245421	0.781042	0.298639	0.718954
ath-miR158a-5p	0.69445	0.166983	-0.254449	0.613903	14.7312	24.4852	27.978	35.4072	18.9138	13.9297
ath-miR159b-5p	-0.38655	0.800213	-0.543619	0.721125	2.069	2.05849	1.59524	1.56208	1.39365	1.43791
ath-miR167a-3p	-0.268267	0.720061	-0.985525	0.189243	15.3106	7.58391	7.9762	11.0648	5.3755	6.20098
ath-miR8175	0.23983	0.908014	-1.01187	0.62952	0.827598	1.08342	1.47253	0.781042	0.497731	0.449347
ath-miR861-3p	0.955347	0.491265	0.75455	0.58606	1.90348	0.975074	2.08608	3.51469	2.98639	1.88726
ath-miR169f-3p	-0.121849	0.814378	-0.151269	0.769942	19.8624	17.443	16.0751	18.2243	17.5201	16.0866
ath-miR172b-5p;ath-miR172e-5p	0.779345	0.608547	0.160452	0.916178	1.73796	0.975074	2.45421	2.21295	1.69229	1.34804
ath-miR160a-3p	0.180354	0.896731	0.37843	0.784171	2.069	1.62512	1.71795	2.4733	2.28956	2.51634
ath-miR396b-3p	0.95445	0.00765597	0.672006	0.0602169	31.4487	27.0854	49.3297	64.1756	46.4881	46.8219
ath-miR156f-3p	0.0496916	0.976171	-0.688449	0.680084	1.98624	1.19176	1.47253	1.82243	0.895917	1.07843
ath-miR156d-3p	-0.159613	0.896303	-1.02995	0.402789	2.81383	4.11698	2.94506	3.25434	1.59274	1.79739
ath-miR156c-3p	-1.01431	0.0045001	-1.01287	0.00441357	88.1392	58.5044	36.3224	36.3185	36.1353	36.5768
ath-miR156a-3p	-1.0763	0.004634	-0.892197	0.0183162	78.7046	49.7288	29.4506	31.502	35.6376	33.6111
ath-miR157a-3p;ath-miR157b-3p	-0.143201	0.472456	-0.0676503	0.733774	262.68	263.378	241.249	235.094	230.151	271.765
ath-miR157c-3p	-0.45026	0.126412	-0.636224	0.0305529	96.7462	111.375	86.1429	66.1282	59.5287	74.3219
ath-miR172e-3p	-1.46964	0.761258	-0.985341	0.835297	0.248279	0.108342	0	0.130174	0	0.179739
ath-miR165a-5p	-0.0126556	0.972184	0.415767	0.249141	41.7109	32.9358	36.8132	37.2297	47.7822	51.8546
ath-miR166e-5p	0.0667816	0.92353	0.436319	0.527832	9.2691	7.25888	8.34433	8.98198	11.1492	11.2337
ath-miR166a-5p;ath-miR166b-5p	-0.804757	0.0153767	-0.338418	0.305013	84.8288	62.6214	45.6484	38.7918	53.755	62.9085
ath-miR169b-3p	-2.47179	0.548926	-0.354445	0.927866	0.496559	0.216683	0	0.130174	0.199093	0.359477
ath-miR169a-3p	-1.96648	0.683577	-0.808935	0.862837	0.16552	0.325025	0.122711	0	0.0995463	0.179739
ath-miR399c-5p	-2.18733	0.302099	-1.85413	0.37413	2.15176	1.3001	0.368132	0.390521	0.597278	0.359477
ath-miR2111a-3p	-3.38724	0.356428	-1.5484	0.65335	0.910358	0.433366	0	0.130174	0.0995463	0.359477
ath-miR5644	-1.32033	0.649323	-2.48796	0.399417	1.2414	0.325025	0.368132	0.260347	0.0995463	0.179739
ath-miR396a-3p	0.236886	0.338423	0.495536	0.044415	92.4427	87.54	105.777	106.352	133.193	120.605
ath-miR830-3p	0.377921	0.915392	-0.403312	0.910151	0.16552	0.325025	0.245421	0.390521	0.0995463	0.269608
ath-miR850	-0.877414	0.492945	-0.675585	0.594811	3.47591	3.46693	2.08608	1.69226	2.19002	2.15686
ath-miR167c-5p	0.526746	0.765009	0.145591	0.934133	1.2414	0.866733	1.34982	1.69226	0.895917	1.43791
ath-miR1888a	-0.629235	0.641053	-0.428946	0.749013	3.72419	2.16683	1.47253	2.34313	1.59274	2.78595
ath-miR2111a-5p;ath-miR2111b-5p	-3.11949	0.489482	-3.51605	0.435588	0.579319	0.541708	0	0.130174	0.0995463	0
ath-miR870-3p	1.88991	0.70501	3.75045	0.437322	0	0	0	0.130174	0.199093	0.269608
ath-miR839-5p	-1.00661	0.799386	2.73411	0.460873	0.248279	0	0.122711	0	0.597278	1.07843
ath-miR841b-5p	2.29475	0.633673	-0.0908428	0.985407	0	0.108342	0.122711	0.390521	0.0995463	0
ath-miR841a-5p	0.967974	0.539889	0.711927	0.651662	0.993118	1.08342	1.71795	2.34313	1.69229	1.70752
ath-miR824-5p	-1.38718	0.154944	-1.18704	0.21998	10.7588	5.52542	2.3315	3.90521	3.38457	3.77451
ath-miR833a-3p	-1.02755	0.683963	-1.4792	0.558112	1.15864	0.650049	0.368132	0.520695	0.199093	0.449347
ath-miR169h;ath-miR169i;ath-miR169j;ath-miR169k;ath-miR169l;ath-miR169m;ath-miR169n	-3.26349	0.382432	-1.36062	0.698312	0.662078	0.541708	0.122711	0	0.199093	0.269608
ath-miR167c-3p	1.72348	0.00168698	1.63097	0.00290821	5.79319	8.88401	20.37	27.9873	25.5834	19.7712
ath-miR826a	-5.40354	0.149377	-3.37782	0.348968	0.993118	0.975074	0	0	0.0995463	0.0898693
ath-miR400	-2.27399	0.324144	-2.43543	0.287912	1.98624	1.08342	0.245421	0.390521	0.298639	0.269608
ath-miR5633	-0.91837	0.845833	-2.31923	0.63078	0.248279	0.216683	0.245421	0	0	0.0898693
ath-miR447a.2-3p	-0.656352	0.178665	-0.28233	0.561436	72.7459	23.9435	28.1008	33.3245	40.4158	39.183
ath-miR171a-5p;ath-miR170-5p	-0.0849712	0.828866	0.339344	0.385366	41.3799	30.8773	30.4323	37.7504	39.5199	51.9445
ath-miR866-5p	0.922928	0.617238	0.874859	0.634616	0.910358	0.541708	1.71795	1.04139	1.59274	1.07843
ath-miR5647	2.80141	0.560916	1.05415	0.82906	0.0827598	0	0.245421	0.390521	0.0995463	0.0898693
ath-miR860	-0.99466	0.693515	0.282724	0.908724	0.496559	0.758391	0.368132	0.260347	0.895917	0.629085
ath-miR161.2	-0.283738	0.581846	-0.00182559	0.997156	17.4623	21.0183	15.5843	16.0114	20.8052	17.6144
ath-miR847	-0.801864	0.771245	-2.45676	0.385415	0.993118	0.541708	0.490843	0.390521	0.0995463	0.179739
ath-miR842	2.3911	0.357679	1.54102	0.554749	0.248279	0.108342	1.1044	0.781042	0.597278	0.449347
ath-miR868-5p	-1.92344	0.689949	-2.3191	0.630266	0.16552	0.325025	0	0.130174	0.0995463	0
ath-miR397a	-1.74414	0.629828	-1.16122	0.743325	0.413799	0.433366	0.122711	0.130174	0.199093	0.179739
ath-miR397b	-2.30596	0.295372	-1.33958	0.532393	1.6552	1.51678	0.122711	0.520695	0.895917	0.359477
ath-miR393a-5p;ath-miR393b-5p	-0.860692	0.720973	-2.12628	0.385001	1.32416	0.758391	0.368132	0.781042	0.298639	0.179739
ath-miR862-5p	1.36485	0.675409	1.54288	0.634101	0.0827598	0.216683	0.245421	0.520695	0.597278	0.269608
ath-miR158a-3p	-0.599008	0.00374272	-0.492276	0.0171807	6733.75	4223.26	3311.47	3922.65	4046.36	3743.24
ath-miR169g-3p	-1.60758	0.7396	-2.0347	0.673883	0.16552	0.216683	0.122711	0	0	0.0898693
ath-miR836	1.84623	0.702551	1.41931	0.769111	0	0.108342	0.245421	0.130174	0.0995463	0.179739
ath-miR162a-3p;ath-miR162b-3p	-0.911657	3.40214e-08	-0.844584	3.05821e-07	1010.25	1020.36	517.348	562.09	594.391	536.43
ath-miR845b	2.30771	0.0455996	3.78938	0.000880603	0.579319	0.541708	2.82235	2.73365	8.95917	6.56046
ath-miR168a-5p;ath-miR168b-5p	0.518392	0.0600138	0.224376	0.415295	71.339	65.1133	90.0697	105.441	79.7366	79.7141
ath-miR165a-3p;ath-miR165b	-0.816302	0.000378613	-1.45841	2.20365e-10	667.292	462.077	278.063	363.445	219.101	191.961
ath-miR166a-3p;ath-miR166b-3p;ath-miR166c;ath-miR166d;ath-miR166e-3p;ath-miR166f;ath-miR166g	-1.08999	6.34524e-08	-1.19233	3.26276e-09	3950.13	2600.31	1406.14	1671.17	1472.89	1393.69
ath-miR4228-3p	0.00364664	0.999271	-0.0113206	0.997724	0.16552	0.216683	0.122711	0.260347	0.199093	0.179739
ath-miR780.1	0.406407	0.93231	0.551091	0.90763	0.0827598	0.108342	0.122711	0.130174	0.0995463	0.179739
ath-miR5642b;ath-miR5642a	4.99306	9.74967e-44	5.25601	1.83995e-48	2.56555	3.46693	88.229	102.317	129.709	98.9461
ath-miR851-5p	-0.606464	0.901299	0.597174	0.899896	0.0827598	0.108342	0.122711	0	0.199093	0.0898693
ath-miR869.2	-1.16405	0.578934	-1.34094	0.521132	2.069	0.758391	0.613554	0.650868	0.398185	0.718954
ath-miR5997	-1.13054	0.815963	-0.53485	0.910378	0.16552	0.108342	0.122711	0	0.0995463	0.0898693
ath-miR161.1	-0.736796	1.22529e-05	-1.14194	1.22081e-11	1857.21	2323.06	1215.2	1293.15	969.282	924.935
ath-miR167a-5p;ath-miR167b	-1.5759	1.46624e-14	-1.72639	3.17584e-17	482.159	402.706	142.222	154.646	132.098	135.343
ath-miR167d	-0.932767	0.0802657	-0.988427	0.0628001	29.3797	22.1017	12.1484	14.8398	11.846	14.1095
ath-miR156a-5p;ath-miR156b-5p;ath-miR156c-5p;ath-miR156d-5p;ath-miR156e;ath-miR156f-5p	-1.0142	9.78e-06	-0.875147	0.000130362	323.922	291.222	152.284	152.303	194.912	140.556
ath-miR157d	-0.499954	0.914585	-0.917142	0.844021	0.248279	0.108342	0.122711	0.130174	0.0995463	0.0898693
ath-miR5996	0.452271	0.54616	0.563668	0.450095	7.36562	5.52542	7.11722	10.5441	9.4569	9.61602
ath-miR848	0.490129	0.729864	0.541145	0.70191	2.31727	0.975074	2.94506	1.69226	2.28956	2.51634
ath-miR8179	0.299909	0.911068	0.89856	0.735217	0.496559	0.216683	0.490843	0.390521	0.79637	0.539216
ath-miR5663-3p	-1.11065	0.364592	-0.555298	0.646444	4.88283	3.03356	1.71795	1.95261	2.7873	2.60621
ath-miR5640	0.623743	0.792133	0.0934371	0.968545	0.744838	0.325025	0.613554	1.04139	0.696824	0.449347
ath-miR1886.2	-0.533648	0.66286	-0.241758	0.842331	4.71731	2.27517	1.71795	3.12417	2.68775	3.23529
ath-miR169d;ath-miR169e;ath-miR169f-5p;ath-miR169g-5p	-0.370328	0.912138	-1.53851	0.650764	0.16552	0.650049	0.368132	0.260347	0.0995463	0.179739
ath-miR831-3p	2.7979	4.95392e-05	3.13906	4.89299e-06	1.2414	3.25025	16.1978	14.7096	19.1129	20.0409
ath-miR173-3p	0.093569	0.970538	0.494092	0.844023	0.413799	0.541708	0.368132	0.650868	0.895917	0.449347
ath-miR171a-3p	-1.66167	0.217559	-3.65947	0.00859913	11.0071	2.38351	0.858975	3.38452	0.79637	0.269608
ath-miR170-3p	-3.88992	0.419137	-1.86403	0.692007	0.579319	0.108342	0	0	0.0995463	0.0898693
ath-miR779.2	0.351703	0.728183	0.693407	0.490527	3.64143	3.03356	3.19048	5.33712	4.77822	6.02124
ath-miR399b;ath-miR399c-3p	-1.48046	4.52094e-13	-1.42319	2.93708e-12	380.53	409.098	135.105	147.877	156.686	137.77
ath-miR399d	-3.39354	0.250573	-3.16439	0.273423	1.57244	1.08342	0.122711	0.130174	0.298639	0
ath-miR399f	-2.74068	0.246014	-2.89188	0.217321	1.90348	1.51678	0.122711	0.390521	0.0995463	0.359477
ath-miR399a	-2.42632	0.0241158	-2.54098	0.0174037	9.84842	7.15054	1.47253	1.69226	1.39365	1.52778
ath-miR160a-5p;ath-miR160b;ath-miR160c-5p	-0.761944	0.0313681	-1.41656	6.54391e-05	75.3114	61.863	37.0586	43.8685	23.8911	27.5
ath-miR822-5p	-1.16407	0.0788049	-1.47557	0.025688	22.0141	14.6261	6.99451	9.37251	6.17187	7.00981
ath-miR156b-3p	-0.620957	0.197212	-0.745847	0.120314	27.8901	26.652	18.2839	17.1829	15.6288	16.8954
ath-miR5654-3p	-1.04169	0.343829	-1.41559	0.198045	5.71043	5.7421	2.69964	2.86382	1.59274	2.69608
ath-miR5657	2.26213	0.609747	2.47374	0.574907	0	0.108342	0.368132	0.130174	0.398185	0.179739
ath-miR164a;ath-miR164b-5p	-1.19407	0.0270412	-0.937215	0.0802916	26.4004	23.0768	10.3077	11.3251	12.5428	13.3007
ath-miR164c-5p	-1.16178	0.257286	-1.05059	0.302422	7.44838	5.52542	3.06777	2.73365	2.48866	3.77451
ath-miR162a-5p;ath-miR162b-5p	-0.210647	0.825157	-0.492906	0.604706	5.21387	5.7421	4.90843	4.55608	4.28049	3.5049
ath-miR3440b-3p	-1.76475	0.544362	-0.577016	0.838395	0.413799	0.866733	0.245421	0.130174	0.497731	0.359477
ath-miR778	0.458444	0.926734	2.08902	0.665213	0.0827598	0	0.122711	0	0.298639	0.0898693
ath-miR823	0.360513	0.743152	-0.190307	0.862826	2.73107	4.442	2.82235	6.37851	3.58367	2.69608
ath-miR5653	-0.633866	0.893463	-3.45609	0.475084	0.16552	0.216683	0.245421	0	0	0
ath-miR844-5p	0.622968	0.827851	0.844414	0.766701	0.248279	0.325025	0.490843	0.390521	0.398185	0.629085
ath-miR822-3p	-0.710759	0.652827	-1.06671	0.499266	2.81383	1.73347	1.34982	1.43191	1.09501	1.07843
ath-miR398b-3p;ath-miR398c-3p	-1.42266	1.12576e-19	-1.676	1.08036e-26	3732.96	3874.08	1299.38	1538.26	1192.17	1188.43
ath-miR398a-3p	-1.40391	0.00127758	-2.12944	1.10359e-06	49.0766	110.617	29.3279	30.9813	20.3074	16.1765
ath-miR5635b;ath-miR5635d;ath-miR5635c;ath-miR5635a	-0.914608	0.659393	-0.593776	0.772643	1.32416	1.08342	0.368132	0.911216	0.696824	0.898693
ath-miR5019	0.367263	0.938855	0.0550126	0.990817	0.0827598	0.108342	0.245421	0	0.199093	0
ath-miR833b	-0.503573	0.818401	-0.150141	0.944934	1.15864	0.650049	0.368132	0.911216	1.09501	0.539216
ath-miR833a-5p	-0.79767	0.532456	-1.19425	0.349861	4.88283	3.03356	2.08608	2.4733	2.38911	1.07843
ath-miR403-5p	-0.260406	0.450628	-0.530821	0.123673	55.7801	53.1957	40.4945	50.5074	37.3299	38.1046
ath-miR781a;ath-miR781b	0.730612	0.171165	0.839566	0.114572	14.9795	9.75074	17.5476	23.5614	22.3979	21.9281
ath-miR827	-2.57994	0.00195113	-2.84708	0.000604625	19.7796	14.5178	1.84066	3.90521	2.88684	1.88726
ath-miR403-3p	-0.715711	0.00151856	-0.621519	0.00581253	474.214	319.933	227.26	256.442	256.232	260.082
ath-miR1888b	0.450101	0.894097	0.28819	0.931876	0.248279	0.216683	0.245421	0.390521	0.298639	0.269608
ath-miR5629	4.28228	0.172243	3.51204	0.263918	0.0827598	0	0.613554	1.17156	0.597278	0.449347
ath-miR844-3p	-2.28425	0.261071	-3.1803	0.122806	2.48279	1.84181	0.368132	0.520695	0.298639	0.179739
ath-miR863-5p	0.661607	0.00386783	1.20622	1.21237e-07	81.4357	82.6646	132.773	126.789	190.432	188.186
ath-miR396a-5p	-2.1133	8.91915e-12	-2.45598	2.09735e-15	233.465	150.92	38.8993	49.9867	32.9498	37.116
ath-miR396b-5p	-1.10161	5.78696e-10	-1.42833	9.32231e-16	1373.07	1298.37	600.301	644.62	555.568	437.124
ath-miR402	0.0127998	0.997854	-1.35266	0.780668	0.248279	0	0.122711	0.130174	0.0995463	0
ath-miR775	-0.333084	0.663096	-0.289431	0.703762	8.93806	8.45064	6.25825	7.55007	6.76915	7.45915
ath-miR391-5p	-1.25923	0.437233	-1.91757	0.238679	2.81383	2.6002	1.34982	0.911216	0.895917	0.539216
ath-miR173-5p	-1.30073	0.0268512	-1.04772	0.0727787	37.7385	18.6347	8.46704	14.4493	12.6424	14.6487
ath-miR858b	-2.94289	0.543366	1.15348	0.804062	0.248279	0.108342	0	0	0.79637	0
ath-miR825	0.247935	0.710884	0.476737	0.473822	10.8415	7.25888	9.93957	11.5855	14.5338	10.6944
ath-miR779.1	-0.38078	0.892416	-0.207568	0.94079	0.331039	0.650049	0.490843	0.260347	0.398185	0.449347
ath-miR163	-1.32461	1.99682e-07	-1.17138	3.96594e-06	295.039	214.516	88.8426	114.683	116.668	109.641
ath-miR5652	-0.198631	0.951952	0.386132	0.905606	0.248279	0.325025	0.368132	0.130174	0.298639	0.449347
ath-miR846-3p	-0.0115113	0.962133	0.250889	0.29917	137.133	118.634	113.63	140.197	155.79	148.644
ath-miR157a-5p;ath-miR157b-5p;ath-miR157c-5p	-0.981407	0.0411461	-1.12205	0.019183	30.2901	33.0442	16.3205	15.751	15.5292	13.5703
ath-miR863-3p	-1.02977	0.637535	-1.02752	0.636197	0.910358	1.40844	0.613554	0.520695	0.597278	0.539216
ath-miR171b-3p;ath-miR171c-3p	-0.810404	0.133914	-1.4194	0.00880207	26.1521	26.8687	12.1484	18.0941	8.76007	11.0539
ath-miR5632-5p	1.58292	0.561779	1.01073	0.71143	0.248279	0.216683	0.613554	0.781042	0.398185	0.539216
ath-miR8170-3p	-0.87923	0.852233	-2.2447	0.641434	0.248279	0.216683	0.122711	0.130174	0.0995463	0
ath-miR319a;ath-miR319b	-0.727065	0.00158448	-0.635372	0.00567517	343.039	261.212	168.85	196.302	214.423	174.706
ath-miR319c	-0.942922	1.3186e-07	-0.162309	0.362049	613.002	643.441	356.843	296.666	557.161	565.548
ath-miR5632-3p	2.8206	0.564479	4.02775	0.403453	0	0	0.245421	0	0.298639	0.269608
ath-miR394a;ath-miR394b-5p	-1.11686	0.0129329	-1.42001	0.00155686	58.6767	35.7527	19.7564	23.8218	16.5247	18.7827
ath-miR447a-3p;ath-miR447b	-0.355169	0.61468	-0.456661	0.516181	11.0071	10.7258	7.36264	9.63285	8.56098	7.27941
ath-miR5665	-2.94291	0.543362	-0.917009	0.846401	0.248279	0.108342	0	0	0.0995463	0.0898693
ath-miR5651	-0.390166	0.747361	-0.434633	0.718688	4.38627	2.6002	2.08608	3.25434	2.38911	2.78595
ath-miR8182	2.79727	0.459872	3.51636	0.349048	0.0827598	0	0.245421	0.390521	0.597278	0.449347
ath-miR840-3p	0.568866	0.599455	0.568459	0.598469	2.64831	2.92522	3.19048	5.07677	4.57913	3.68464
ath-miR5650	0.585717	0.522357	0.982394	0.280207	3.72419	3.35859	4.90843	5.72764	8.1628	5.8415
ath-miR843	-0.110851	0.823475	0.210887	0.669398	17.0485	21.2349	16.6887	18.745	22.8956	21.3889
ath-miR8183	0.327267	0.882933	-2.74513	0.242451	1.48968	0.433366	0.858975	1.56208	0.199093	0.0898693
ath-miR858a	-0.80539	0.130849	-0.173956	0.741873	28.0556	17.0096	12.1484	13.6682	20.3074	19.6814
ath-miR3932b-5p	-0.216599	0.510993	-0.0759813	0.816907	52.5525	57.5294	43.4396	51.2884	49.6736	54.7304
ath-miR773a	0.530163	0.331283	0.607355	0.264339	20.6072	10.2924	20.37	24.3425	19.1129	28.0392
ath-miR5648-5p	-1.58276	0.617129	-1.05842	0.7339	0.496559	0.650049	0.122711	0.260347	0.0995463	0.449347
ath-miR159c	-0.855363	0.00128596	-1.03269	9.91963e-05	157.988	172.48	100.868	81.7491	91.1844	70.3677
ath-miR159a	-1.00574	2.2793e-08	-0.731175	4.80228e-05	4633.23	3408.21	1864.34	2140.58	2380.55	2463.86
ath-miR159b-3p	-1.0334	2.15674e-12	-0.784995	9.41715e-08	6207.32	5766.26	2799.77	3050.1	3451.97	3496.99
ath-miR5012	1.31401	0.18146	1.87	0.0555201	1.98624	1.95015	3.80403	5.98799	6.57006	7.81863
ath-miR4221	1.81919	0.706783	2.44261	0.61069	0	0.108342	0.368132	0	0.298639	0.269608
ath-miR838	-0.00489856	0.996917	-0.180795	0.886342	2.64831	2.70854	2.08608	3.25434	2.38911	2.3366
ath-miR857	-0.978456	0.562295	-0.793319	0.635858	1.82072	2.16683	0.981686	1.04139	1.49319	0.808824
ath-miR472-3p	-1.18125	0.217584	-1.55307	0.104779	7.94494	7.80059	3.55861	3.38452	2.48866	2.87582
