# Supplementary material for: FIERY1 promotes microRNA accumulation by suppressing rRNA-derived small interfering RNAs in Arabidopsis
Source: Nat Commun. 2019 Sep 27;10:4424. doi: 10.1038/s41467-019-12379-z (PMC6765019; doi:10.1038/s41467-019-12379-z)
Supplement: Supplementary file 5 — Supplementary Data 2 [file 41467_2019_12379_MOESM5_ESM.xlsx]

## Sheet: Sheet1
Supplementary Data 2 Hyper and Hypo 21-nt DSRs in fry1
Bin	fry1-6 vs. WT		fry1-8 vs. WT		sRNA abundance						Annotation
	log2FoldChange	pvalue	log2FoldChange	pvalue	WT_1	WT_2	fry1-6_1	fry1-6_2	fry1-8_1	fry1-8_2
chr1_16466	5.45831	0.00559056	5.48039	0.00535197	0.0827598	0.108342	4.17216	4.16556	3.88231	4.58333	Gene:AT1G05560;Gene:AT1G05562
chr1_16468	4.45538	0.00117298	4.67996	0.00063933	0.496559	0.216683	8.95788	6.89921	10.3528	8.17811	Gene:AT1G05560;Gene:AT1G05562
chr1_16469	3.56671	0.00516924	3.53471	0.00553063	0.744838	0.650049	8.22162	8.33112	8.46143	7.72876	Gene:AT1G05560;Gene:AT1G05562
chr1_39459	4.04856	0.000556195	4.24429	0.00028893	0.662078	0.541708	9.69415	10.2837	11.6469	11.2337	Gene:AT1G11700
chr1_40072	5.911	0.0159499	6.49355	0.00798267	0.0827598	0	2.94506	2.60347	3.18548	5.12255	Intergenic
chr1_45772	3.81542	0.00382081	3.81761	0.00376284	0.910358	0.325025	8.46704	9.11216	9.15826	8.44771	Gene:AT1G13360
chr1_45775	4.13043	0.00719044	4.15069	0.00684284	0.248279	0.433366	6.50367	5.33712	7.06779	4.94281	Gene:AT1G13360
chr1_62208	-1.03332	4.26095e-24	-0.78491	1.38802e-14	6207.65	5766.91	2800.14	3050.62	3452.36	3497.62	ath-miR159b-3p
chr1_69268	1.38291	4.27684e-05	1.81539	7.37026e-08	43.8627	59.8045	144.676	125.487	192.523	172.1	Intergenic
chr1_93645	9.86831	1.43229e-10	10.1854	3.58941e-11	0.0827598	0	52.2748	35.4072	52.2618	56.9771	ath-miR395b-star;ath-miR395b
chr1_104727	4.23349	0.00288769	4.34766	0.00218252	0.413799	0.325025	8.22162	5.72764	6.47051	8.62745	Gene:AT1G29910;IR;DR
chr1_104728	3.85863	0.00734974	4.1467	0.00389607	0.413799	0.433366	7.85349	4.42591	7.26688	7.72876	Gene:AT1G29910;IR;DR
chr1_104751	6.49797	0.00928861	5.55643	0.0262929	0.0827598	0	4.29488	4.03538	2.09047	2.24673	Gene:AT1G29920;IR;DR
chr1_104784	2.73887	0.00761899	2.81236	0.00606864	1.48968	2.27517	11.6575	13.4079	12.4433	13.9297	Gene:AT1G29930;IR;DR
chr1_116706	4.76391	0.00482493	4.99521	0.0030774	0.0827598	0.325025	6.25825	4.55608	7.66506	5.03268	TE:ATREP10B
chr1_122942	7.54376	6.44204e-32	7.5821	2.95705e-32	0.413799	0.541708	81.1118	95.0268	90.2885	90.5883	Intergenic
chr1_122947	5.27918	6.8165e-06	6.03939	2.46888e-07	0.331039	0.216683	10.0623	11.4553	19.9093	16.536	Gene:AT1G33860;P4siRNA
chr1_123768	7.95021	2.3453e-16	7.79676	8.5091e-16	0.16552	0.216683	47.4891	45.8211	49.5741	34.3301	P4siRNA;TR
chr1_123770	7.38881	0.00755336	7.5784	0.0060934	0	0	2.45421	3.38452	3.78276	2.87582	Intergenic
chr1_123773	5.40535	0.00119815	5.47649	0.00101785	0.0827598	0.216683	6.01283	6.37851	7.26688	5.75164	P4siRNA;TR
chr1_123792	5.03217	0.00379798	5.80606	0.000817333	0.331039	0	6.8718	4.42591	10.1537	9.16667	P4siRNA
chr1_173868	4.24617	0.000151357	5.02267	6.97052e-06	0.744838	0.325025	10.5531	10.0234	16.8233	18.4232	ath-miR5664;IR;TE:ATENSPM5
chr1_173869	3.19571	0.00173664	3.90682	0.000122325	0.993118	1.3001	10.7985	10.1535	16.3256	17.9739	ath-miR5664-star;IR
chr1_178257	-0.73706	1.12894e-06	-1.14168	4.69728e-14	1868.72	2330.32	1219.99	1299.13	974.06	928.979	ath-miR161.2;ath-miR161.1
chr1_191432	6.14799	0.00783489	6.71192	0.00363667	0	0.108342	2.94506	4.03538	5.3755	4.94281	Gene:AT1G51630
chr1_209126	4.89473	0.0167648	5.40896	0.00809108	0.248279	0	4.04945	3.64486	4.87777	6.11111	Gene:AT1G55920
chr1_209127	7.80721	0.00270619	7.70872	0.00304767	0	0	4.41759	3.38452	3.78276	3.5049	Gene:AT1G55920
chr1_222208	5.81526	0.0157082	6.58365	0.0061239	0	0.108342	2.69964	2.86382	5.97278	3.5049	Gene:AT1G60260
chr1_223945	3.88458	0.00574517	4.02394	0.00416718	0.248279	0.758391	6.8718	7.81042	8.26234	7.9085	DR
chr1_223946	3.64413	0.000101393	3.70654	7.52907e-05	1.32416	1.3001	16.9341	15.8812	15.0315	19.232	Gene:AT1G60820;DR
chr1_224274	7.90674	0.00114715	8.25415	0.000678085	0	0	3.80403	4.55608	5.87323	4.76307	Gene:AT1G60900
chr1_233023	0.520758	0.0105495	1.01677	5.52625e-07	180.416	189.381	266.773	263.732	372.701	375.474	Gene:AT1G62914;DR
chr1_233453	-1.10639	0.0621544	-1.6953	0.00429412	56.2767	70.8554	22.2106	36.8392	16.3256	22.9167	ath-miR399b;IR
chr1_246055	4.21614	5.29496e-13	4.22973	4.23247e-13	2.31727	3.14191	50.5568	50.5074	53.8545	48.1699	ath-miR5014b;P4siRNA;IR;DR;TE:ATREP9
chr1_248843	-1.35942	0.00344371	-1.1742	0.0113086	118.595	90.4652	36.1997	45.3004	37.728	54.9101	ath-miR163;IR
chr1_249211	11.7936	0.011688	12.2276	0.00894314	0	0	123.692	0	76.9493	90.1389	ath-miR157b-5p;ath-miR157b-3p;IR
chr1_250746	5.25684	0.0325384	6.79385	0.00551172	0.0827598	0	1.96337	1.56208	4.47958	5.75164	Gene:AT1G67120
chr1_261426	8.83599	4.63171e-05	8.59714	7.36553e-05	0	0	5.7674	10.1535	6.57006	6.91994	Gene:AT1G69530
chr1_273393	4.21132	0.00735319	4.666	0.00291938	0.496559	0.108342	6.8718	4.55608	7.66506	7.99837	Gene:AT1G72600;Gene:AT1G72610
chr1_273396	4.49323	0.0108867	4.77713	0.00668571	0.0827598	0.325025	4.29488	4.68625	6.17187	4.76307	Gene:AT1G72600;Gene:AT1G72610
chr1_277132	-1.00543	1.16021e-09	-0.730773	9.63335e-06	4633.8	3408.64	1865.08	2141.23	2381.55	2464.85	ath-miR159a
chr1_278637	6.10859	0.000614349	5.95075	0.000842547	0.0827598	0.108342	7.73078	5.33712	5.87323	5.8415	Gene:AT1G74090;IR
chr1_278640	7.48365	3.14509e-07	7.69861	1.40196e-07	0.16552	0	18.7747	13.5381	18.8142	18.6928	Gene:AT1G74090;IR
chr1_278644	8.21531	0.000959913	7.72532	0.00190451	0	0	5.27656	5.07677	2.7873	4.58333	Gene:AT1G74100;IR
chr1_278645	4.99291	0.00146322	4.73329	0.00254901	0.0827598	0.433366	6.25825	9.76303	6.37096	7.00981	Gene:AT1G74100;IR
chr1_278646	6.2749	2.22455e-17	6.69347	1.31492e-19	0.496559	0.541708	41.2308	38.9219	59.3296	47.8105	Gene:AT1G74100;IR
chr1_278647	6.22209	0.000301239	6.22627	0.000295135	0.0827598	0.108342	7.36264	6.76903	8.06325	6.11111	Gene:AT1G74100;IR
chr1_278649	6.4152	0.00714264	6.3246	0.00796153	0.0827598	0	3.19048	4.68625	3.98185	3.41503	Gene:AT1G74100;IR
chr1_278650	5.65898	0.000454799	5.5425	0.000590162	0.0827598	0.216683	7.85349	6.89921	6.86869	6.7402	Gene:AT1G74100;IR
chr1_278651	5.23795	0.000100108	5.53034	3.88715e-05	0.248279	0.216683	7.9762	9.63285	11.0496	10.5147	Gene:AT1G74100;IR
chr1_278652	6.19513	0.00932733	6.36983	0.00745047	0	0.108342	3.06777	4.16556	4.47958	3.68464	Gene:AT1G74100;IR
chr1_278654	7.14627	0.0132127	7.42824	0.00991103	0	0	2.3315	2.60347	3.48412	2.51634	Gene:AT1G74100;IR
chr2_10	6.96382	1.75588e-23	7.57625	1.52464e-27	0.993118	0.108342	69.8224	75.3706	113.682	108.293	Gene:AT2G01008;P4siRNA;TR
chr2_11	8.01796	1.42717e-46	8.41918	3.19739e-51	1.07588	0.108342	163.451	165.841	213.427	221.438	Gene:AT2G01008;P4siRNA;TR
chr2_12	8.48449	2.74109e-07	10.3294	3.72048e-10	0.0827598	0	16.4432	17.0528	92.4785	27.8595	Gene:AT2G01008;P4siRNA;TR
chr2_13	6.83082	4.47677e-06	8.62903	6.31186e-09	0.0827598	0.108342	8.09891	13.4079	62.2164	12.5817	Gene:AT2G01008;TR
chr2_14	4.58056	0.0440045	6.08077	0.00723587	0.16552	0	2.3315	1.82243	9.05871	2.69608	Gene:AT2G01008;P4siRNA;TR
chr2_15	7.35629	0.00608264	7.89463	0.00319203	0	0	2.45421	3.25434	2.98639	5.30229	Gene:AT2G01008;TR
chr2_19	6.9697	8.02032e-11	7.38293	5.47376e-12	0.0827598	0.325025	22.7015	25.9046	32.5516	32.1732	Gene:AT2G01008;P4siRNA
chr2_22	7.91013	1.78955e-05	7.92258	1.72154e-05	0	0.108342	10.4304	12.757	12.2442	11.1438	Gene:AT2G01008;TR
chr2_23	8.53174	1.21616e-10	7.84823	3.21461e-09	0.16552	0	30.6777	36.8392	20.1084	21.9281	Gene:AT2G01008;TR
chr2_24	8.86202	2.69569e-12	8.20524	9.58422e-11	0.16552	0	42.3352	42.9573	28.6693	25.433	Gene:AT2G01008;TR
chr2_25	8.93215	4.03949e-26	9.17741	1.67834e-27	0.0827598	0.325025	85.7748	100.104	110.496	109.82	rRNA;Gene:AT2G01008;P4siRNA;TR
chr2_26	7.96368	1.82416e-86	8.37484	1.54762e-95	0.744838	1.62512	264.564	306.689	373.796	385.809	rRNA;Gene:AT2G01008;P4siRNA;TR
chr2_27	8.3781	1.18132e-76	9.35169	3.40755e-95	0.413799	1.08342	234.255	239.78	452.936	477.925	rRNA;Gene:AT2G01008;TR
chr2_28	7.26827	4.12301e-07	8.10805	1.55194e-08	0.16552	0	12.2711	15.6208	20.7056	29.2075	rRNA;Gene:AT2G01008;P4siRNA;TR
chr2_29	7.42946	0.00662757	7.70302	0.004831	0	0	1.84066	4.16556	3.48412	3.77451	rRNA;TR
chr2_30	7.28794	1.02466e-30	8.01111	7.56944e-37	0.496559	0.433366	67.4909	78.7551	126.026	115.392	rRNA;P4siRNA;TR
chr2_31	6.87206	3.64516e-129	6.9338	1.3494e-131	3.39315	4.11698	400.405	473.702	481.306	431.013	rRNA;ath-miR5642b;P4siRNA;TR
chr2_32	5.80039	3.50917e-160	5.969	8.34877e-170	9.93118	9.31737	512.072	562.35	613.305	594.306	rRNA
chr2_33	6.167	1.10568e-17	6.91975	6.2247e-22	0.496559	0.541708	35.7088	38.6616	63.2119	62.0997	rRNA;P4siRNA
chr2_34	5.92409	9.04525e-16	6.55399	5.08897e-19	0.579319	0.541708	34.1136	34.1055	54.2527	51.3154	rRNA;P4siRNA
chr2_35	5.59446	6.32962e-36	6.36995	3.03546e-46	1.57244	2.16683	91.2968	87.7371	158.279	148.194	rRNA;P4siRNA
chr2_36	4.23168	1.69671e-39	4.7346	3.56254e-49	9.76566	7.58391	166.15	160.895	240.404	223.056	rRNA
chr2_39	0.515132	0.00361702	0.596316	0.000743269	306.46	301.623	445.317	423.715	474.338	445.033	rRNA;Gene:AT2G01010
chr2_43	0.770061	0.00104599	0.4329	0.0653063	146.816	149.728	248.735	256.963	206.559	193.758	rRNA;Gene:AT2G01010
chr2_46	0.88782	1.45118e-06	1.05219	1.07341e-08	232.803	215.491	423.475	406.142	458.012	471.724	rRNA;Gene:AT2G01010
chr2_47	1.46361	2.73004e-10	1.47731	1.76808e-10	95.1738	93.4988	262.11	258.265	268.775	256.577	rRNA;Gene:AT2G01010
chr2_51	2.05684	0.000773982	1.98319	0.00117497	9.10358	8.3423	34.6044	38.0107	33.0494	35.9477	rRNA;Gene:AT2G01010
chr2_52	1.35762	3.25701e-05	1.23078	0.000163527	59.7526	49.6204	139.031	141.369	134.587	122.222	rRNA;Gene:AT2G01010
chr2_53	1.05486	5.13043e-08	1.2462	1.17128e-10	220.058	229.684	496.488	437.774	568.409	498.415	rRNA;Gene:AT2G01010
chr2_54	1.53117	2.6772e-05	0.930192	0.0107771	48.4972	45.3951	154.493	116.896	87.8994	91.0376	rRNA;Gene:AT2G01010
chr2_55	4.4277	0.0214339	5.48083	0.00428808	0.331039	0	2.69964	4.68625	7.86416	7.45915	rRNA;Gene:AT2G01010
chr2_56	7.08398	2.70889e-104	8.22144	3.22394e-140	1.73796	2.16683	278.921	245.768	611.712	542.631	rRNA;P4siRNA
chr2_58	1.01035	1.11945e-09	1.40171	2.54916e-17	308.198	279.521	581.526	602.574	811.7	741.422	rRNA;Gene:AT2G01020
chr2_60	6.30588	1.01332e-16	7.36126	2.69764e-22	0.248279	0.758391	34.1136	42.697	68.4878	91.1275	rRNA
chr2_62	1.55863	8.35871e-10	2.10894	9.42552e-17	260.114	157.962	617.848	614.29	942.504	861.847	rRNA
chr2_63	2.75892	1.14189e-51	2.83142	1.93195e-54	76.3045	76.2725	509.618	523.168	558.853	527.173	rRNA
chr2_64	1.05127	8.21248e-06	0.733543	0.0018547	148.388	140.194	280.885	317.233	253.246	226.65	rRNA
chr2_65	0.664718	0.00120551	0.454388	0.0267978	233.3	211.808	346.044	359.67	314.765	295.221	rRNA;Gene:AT2G01021
chr2_66	1.12709	1.71757e-14	1.37447	7.53285e-21	408.916	374.32	863.393	847.561	1054.69	976.34	rRNA;Gene:AT2G01021
chr2_67	0.618751	0.0025646	0.470337	0.02179	221.051	240.518	352.916	355.765	336.566	302.86	rRNA
chr2_68	1.45867	9.98666e-11	1.52532	1.28158e-11	108.084	116.684	308.127	309.553	345.127	301.781	rRNA
chr2_69	0.495892	0.248737	1.24515	0.00370198	43.9455	84.7231	92.2785	89.0388	154.794	149.992	rRNA
chr2_71	2.41069	5.75238e-11	2.58821	1.93336e-12	24.4141	39.2196	180.753	157.12	206.26	175.874	rRNA
chr2_72	1.17105	7.15583e-06	1.19419	4.56697e-06	86.484	84.1814	196.214	188.101	193.717	196.814	rRNA
chr2_73	2.21348	3.85009e-42	2.41445	6.06595e-50	129.685	131.093	601.773	607.651	685.874	704.306	rRNA
chr2_78	6.29177	7.63206e-51	6.41688	6.87802e-53	2.40003	1.62512	141.608	177.297	165.247	182.525	rRNA
chr2_79	1.47135	3.86174e-11	1.54692	3.47032e-12	114.457	111.917	307.636	320.097	307.996	353.456	rRNA
chr2_85	2.44155	4.73398e-119	3.06784	5.44988e-187	1048.24	1046.47	6073.57	5305.36	8810.24	8754.26	rRNA
chr2_86	1.82207	0.000662849	1.36212	0.0109347	17.6278	13.8677	53.2565	58.1876	43.9995	37.0262	rRNA
chr2_89	2.09449	1.5619e-21	2.44705	6.8899e-29	74.2355	85.3732	320.766	360.581	430.737	439.191	rRNA
chr2_90	2.58843	4.13026e-57	2.70984	1.55299e-62	126.871	142.252	776.268	841.703	876.406	883.595	rRNA
chr2_91	2.36458	5.00047e-25	2.32166	3.189e-24	72.2493	63.0548	332.178	365.007	347.914	328.832	rRNA
chr2_92	2.51291	2.99575e-96	2.59679	9.66832e-103	519.318	525.565	2941.25	3022.5	3390.05	2930.82	rRNA
chr2_93	3.4592	5.42571e-195	3.86229	4.90519e-243	203.175	189.706	2092.1	2230.4	2897.2	2818.57	rRNA
chr2_94	3.65278	3.67592e-303	3.73968	0	302.322	307.04	3831.03	3832.7	4166.31	3973.3	rRNA
chr2_97	4.69319	0.00533648	5.0729	0.00255157	0.0827598	0.325025	4.04945	6.24834	7.46597	5.93137	rRNA;Gene:AT2G01023;P4siRNA;TR;DR
chr2_98	4.03898	0.0103208	4.05269	0.00997007	0.331039	0.325025	4.5403	6.24834	4.77822	6.11111	rRNA;P4siRNA;TR;DR
chr2_99	4.33389	0.00523636	4.52624	0.0034893	0.331039	0.216683	5.39927	5.72764	5.97278	6.7402	rRNA;P4siRNA;TR;DR
chr2_100	3.83908	0.00326735	4.48475	0.000568784	0.331039	0.650049	6.74909	7.15955	12.1446	9.61602	rRNA;P4siRNA
chr2_101	4.53212	5.99657e-11	5.07044	2.19713e-13	1.07588	1.73347	33.7454	30.721	45.0945	48.5294	rRNA;P4siRNA;TR
chr2_102	5.47087	8.1814e-64	6.31815	7.38129e-85	3.47591	3.9003	155.843	170.267	292.367	294.322	rRNA;P4siRNA;TR
chr2_103	5.18216	0.00012468	4.74046	0.000448728	1.48968	0.108342	35.9542	22.9106	4.77822	38.5539	rRNA;P4siRNA;TR
chr2_10410	-1.40536	0.0217981	-2.13069	0.000514759	49.0766	110.725	29.3279	30.9813	20.3074	16.1765	ath-miR398a-3p
chr2_41424	-2.09739	3.99314e-07	-2.44909	3.18883e-09	234.872	151.353	39.5129	50.7677	33.348	37.3856	ath-miR396a-5p;IR
chr2_63148	7.27614	0.000224066	7.66873	9.89117e-05	0.0827598	0	7.36264	7.02938	9.4569	9.43628	Gene:AT2G14750
chr2_71910	6.14542	3.35075e-06	7.7828	3.54186e-09	0.248279	0	8.95788	10.0234	33.348	25.7026	Gene:AT2G16586;P4siRNA
chr2_71911	6.27604	1.76075e-84	6.38578	1.60997e-87	3.06211	3.79195	241.986	285.861	289.879	279.673	Gene:AT2G16586;P4siRNA
chr2_71912	4.95926	1.60473e-71	5.26747	1.19317e-80	7.6139	9.31737	250.943	273.885	332.584	317.239	Gene:AT2G16586
chr2_71913	4.97541	0.000124115	5.5106	2.04727e-05	0.248279	0.325025	11.4121	6.50868	14.8324	11.1438	Gene:AT2G16586;P4siRNA
chr2_80604	6.75686	0.00190429	6.86675	0.0015897	0	0.108342	5.7674	4.81643	6.57006	4.85294	Gene:AT2G18560
chr2_80644	5.03802	0.00127994	5.21071	0.000851009	0.16552	0.216683	6.74909	5.72764	7.86416	6.20098	Gene:AT2G18570
chr2_92659	10.6734	7.40945e-11	11.0284	1.68411e-11	0	0	27.7326	29.1589	39.4203	33.3415	Gene:AT2G21660
chr2_92661	8.11257	4.18341e-06	8.41978	1.75881e-06	0	0.108342	12.5165	14.0588	16.5247	16.3562	Gene:AT2G21660
chr2_95841	4.31284	0.00541153	4.51666	0.00352667	0.16552	0.433366	6.25825	5.46729	7.66506	5.8415	IR
chr2_95842	4.88154	0.00247533	5.12474	0.00146067	0.16552	0.216683	6.38096	4.81643	7.86416	5.39216	IR
chr2_113023	6.69562	0.00369797	6.5174	0.00470333	0.0827598	0	3.06777	6.50868	4.77822	3.68464	IR;TE:BRODYAGA1A
chr2_113024	6.04471	5.84326e-05	6.06288	5.48853e-05	0.331039	0	10.7985	12.2363	12.5428	10.7843	IR;TE:BRODYAGA1A
chr2_117218	-1.09636	0.0190516	-1.25115	0.00738242	91.3668	69.8803	35.3407	40.0935	32.253	35.4984	TAS1A
chr2_117220	-0.558619	0.00312411	-0.876797	3.49271e-06	820.812	876.592	504.341	648.135	479.415	444.943	TAS1A;TR
chr2_145222	6.89143	0.00176551	6.69145	0.00238649	0.0827598	0	5.64469	5.33712	4.97731	4.58333	Gene:AT2G34410
chr2_145233	3.76688	0.0066016	3.5675	0.0100481	0.662078	0.433366	8.34433	6.63886	6.6696	6.38072	Gene:AT2G34420;IR;DR
chr2_160116	5.08679	0.00012225	5.27937	6.53788e-05	0.331039	0.216683	9.93957	8.85181	12.941	8.53758	Gene:AT2G38230
chr2_160117	5.62042	0.00369586	5.52996	0.004257	0.0827598	0.108342	5.03114	4.29573	5.07686	3.68464	Gene:AT2G38230
chr2_160118	4.8269	0.000287251	5.38372	5.02817e-05	0.331039	0.216683	7.36264	8.33112	12.8415	10.2451	Gene:AT2G38230
chr2_160119	4.20765	0.00490373	4.50427	0.00254871	0.413799	0.216683	5.52198	6.24834	7.26688	7.18954	Gene:AT2G38230
chr2_160122	4.99596	0.00802145	4.67284	0.0131267	0.0827598	0.216683	4.29488	5.07677	3.08593	4.4036	Gene:AT2G38230
chr2_165397	-0.305935	0.307517	-0.896592	0.00279835	245.879	207.691	158.297	208.668	132.695	110.989	TAS2
chr2_170298	-1.26444	0.000876991	-0.851178	0.0245084	124.719	108.342	46.2619	50.7677	69.1847	60.0327	ath-miR319c
chr2_191456	6.33032	0.00437617	7.08572	0.00139292	0.0827598	0	3.92674	3.51469	6.27142	6.29085	Gene:AT2G46630;TR
chr2_191520	7.31734	0.00421423	8.23005	0.00125694	0	0	2.82235	2.73365	4.97731	5.48203	Gene:AT2G46650
chr2_191762	-1.22777	8.44818e-09	-1.34874	2.48324e-10	3664.11	2333.89	1160.35	1400.8	1211.38	1143.77	ath-miR166a-3p
chr2_193199	-0.944498	2.45363e-05	-1.22065	4.90718e-08	608.698	627.081	271.559	370.604	259.019	271.226	Gene:AT2G47020;ath-miR408-3p
chr3_16578	3.81087	3.07401e-05	4.11001	6.70428e-06	1.6552	0.866733	17.4249	18.2243	23.1943	20.6699	Intergenic
chr3_19594	1.69561	0.00072785	1.55133	0.00197659	16.0554	20.1515	52.6429	64.5661	53.6554	52.3938	IR;DR;TE:TAT1_ATH;TE:VANDAL6
chr3_21269	5.8401	0.00124148	6.67537	0.000216934	0	0.216683	7.60806	4.03538	10.3528	10.4248	Gene:AT3G06740
chr3_32384	-2.19764	0.0900518	-3.6692	0.00533592	12.4967	11.7009	3.19048	2.08278	1.09501	0.808824	Gene:AT3G10415
chr3_58622	-0.600687	0.0485293	-0.787652	0.00963651	248.942	184.397	131.055	154.777	129.311	121.773	TAS3A
chr3_72598	6.23261	0.00780564	6.64535	0.00449973	0.0827598	0	3.55861	3.38452	4.47958	4.76307	Gene:AT3G20760
chr3_72599	5.67443	2.90035e-06	6.42906	1.08875e-07	0.331039	0.108342	11.1667	11.976	18.9138	20.1307	Intergenic
chr3_76681	4.47124	0.00919184	4.8819	0.00436274	0.16552	0.216683	4.78572	3.64486	5.27595	5.93137	Gene:AT3G21755;Gene:AT3G21760;IR;DR
chr3_77953	3.98337	0.0011721	4.93113	5.56269e-05	0.827598	0.216683	8.34433	8.46129	15.4297	16.9853	Gene:AT3G22120
chr3_81080	-1.60954	7.88777e-08	-1.77896	2.83095e-09	389.137	283.097	103.568	116.766	90.388	105.507	ath-miR167a-5p
chr3_82362	0.0886328	0.590294	0.747067	5.38842e-06	495.152	504.872	563.856	499.476	884.071	794.355	ath-miR173-3p
chr3_86041	5.45988	0.00876952	4.80203	0.0212453	0.0827598	0.108342	3.92674	4.42591	2.68775	2.60621	Gene:AT3G23820
chr3_86043	4.17736	0.0027017	4.06098	0.00351559	0.413799	0.433366	7.11722	8.20094	8.56098	5.5719	Gene:AT3G23820
chr3_86044	4.36458	0.00695251	4.66228	0.00386598	0.16552	0.325025	4.90843	5.07677	6.07232	6.20098	Gene:AT3G23820
chr3_86045	4.12508	0.0035077	4.75064	0.00075282	0.744838	0.108342	6.99451	8.20094	10.9501	12.4918	Gene:AT3G23820
chr3_86047	4.21474	5.08138e-05	4.29009	3.63574e-05	0.744838	0.758391	12.0257	15.8812	14.9319	14.469	Gene:AT3G23820
chr3_94176	1.86161	0.0038563	2.84705	9.0391e-06	5.79319	6.50049	23.5605	21.0881	44.099	44.3056	TAS4
chr3_94177	1.26479	0.0282391	2.33017	4.87303e-05	10.345	11.5925	23.9286	28.7684	54.5514	55.719	TAS4
chr3_141917	3.8983	1.83224e-09	4.64429	6.81706e-13	1.90348	2.16683	31.2912	29.2891	56.0446	45.5637	P4siRNA;TR
chr3_141918	5.40923	0.0319773	6.60273	0.00860806	0.0827598	0	1.96337	1.95261	6.17187	2.78595	P4siRNA;IR;TR
chr3_141919	7.66099	3.47279e-23	8.05337	1.74822e-25	0.0827598	0.650049	64.055	74.199	88.8948	92.5654	P4siRNA;IR;TR
chr3_141920	6.82456	0.000166183	7.1571	7.83854e-05	0	2.16683	102.954	140.848	153.5	153.497	P4siRNA;IR;TR
chr3_141921	6.53806	0.000384318	6.76392	0.000239251	0	2.38351	101.482	118.588	120.849	136.511	P4siRNA;IR;TR
chr3_141922	7.60044	0.00171254	6.95227	0.00413087	0	0.108342	7.60806	11.5855	0.199093	12.0425	P4siRNA;TR
chr3_141923	5.882	0.000117001	5.29583	0.000524859	0.0827598	0.541708	19.1429	16.7924	2.09047	21.8382	TR
chr3_141925	6.3814	2.61054e-05	5.8617	0.000112512	0.0827598	0.216683	9.57144	14.7096	4.97731	11.9526	P4siRNA;IR;TR
chr3_141926	6.36826	0.00016099	5.78045	0.000616296	0.0827598	0.216683	13.6209	10.5441	1.69229	14.3791	TR
chr3_141929	3.77605	9.82378e-25	4.10223	5.72104e-29	12.5795	8.66733	138.663	153.345	167.636	198.431	Intergenic
chr3_141930	-0.366774	0.164583	-1.15758	1.17544e-05	414.296	310.399	267.264	294.843	178.984	145.948	Intergenic
chr3_141931	8.17586	1.83135e-28	8.60629	2.12767e-31	0.331039	0.216683	78.044	83.8319	103.827	114.314	P4siRNA
chr3_141943	4.14089	2.23149e-05	4.38068	7.00847e-06	0.744838	0.975074	14.6026	15.6208	16.7238	18.9624	P4siRNA;TR
chr3_141944	4.99842	2.74261e-08	5.81392	9.11695e-11	0.662078	0.433366	17.6703	17.7036	33.0494	29.2075	P4siRNA;TR
chr3_141949	7.83386	0.00369484	6.84759	0.0111928	0	0.108342	10.4304	12.3665	0	11.5033	P4siRNA;TR
chr3_141950	5.94918	3.29615e-05	5.42917	0.000151544	0.331039	0.216683	16.8114	17.3131	2.48866	21.299	TR
chr3_141952	7.92015	4.87072e-05	7.71123	7.6414e-05	0	0.108342	12.2711	11.1949	4.47958	15.817	P4siRNA;TR
chr3_141953	6.18819	0.000344142	5.6604	0.00106146	0.16552	0.108342	10.5531	9.63285	1.59274	12.402	P4siRNA;TR
chr3_141954	4.16454	0.0104745	4.8227	0.00294332	0.248279	0.216683	3.80403	4.55608	6.27142	6.91994	P4siRNA;TR
chr3_141955	8.74356	1.85206e-07	8.81474	1.45785e-07	0.0827598	0	19.8791	20.1769	21.502	20.5801	P4siRNA
chr3_141956	5.64177	3.33231e-10	5.97092	2.77347e-11	0.331039	0.650049	24.4194	23.6916	31.9544	28.4886	P4siRNA
chr3_141958	5.52069	2.97313e-27	4.74965	1.43645e-20	3.31039	1.73347	114.98	119.109	65.0037	72.1651	rRNA;Gene:AT3G41762;P4siRNA
chr3_141959	5.21615	3.22972e-31	5.04314	2.56747e-29	3.06211	2.49186	101.482	105.831	90.6867	93.1945	rRNA;Gene:AT3G41761;Gene:AT3G41762;P4siRNA;TR
chr3_141960	7.77363	4.77614e-82	7.96069	4.87077e-86	1.57244	0.758391	250.943	275.057	294.06	304.747	rRNA;Gene:AT3G41761;Gene:AT3G41762;P4siRNA;TR
chr3_141961	7.87029	1.0268e-112	8.08563	5.50006e-119	1.57244	1.40844	329.478	371.646	398.583	415.376	rRNA;Gene:AT3G41762;P4siRNA;TR
chr3_141962	8.30712	2.45515e-06	8.28283	2.60684e-06	0	0.108342	13.6209	16.7924	16.4251	13.4804	rRNA;Gene:AT3G41762;TR
chr3_141963	8.392	1.64203e-10	7.64143	5.95262e-09	0.0827598	0.108342	26.7509	36.5788	18.3165	19.3219	rRNA;Gene:AT3G41762;TR
chr3_141964	8.57601	6.11598e-207	8.44842	5.81255e-201	1.82072	2.70854	799.828	895.725	774.47	777.549	rRNA;Gene:AT3G41762;TR
chr3_141965	8.40915	0	8.60521	0	7.03458	10.6175	2970.46	2945.18	3547.53	3229.27	rRNA;Gene:AT3G41762;P4siRNA;TR
chr3_141966	8.88213	2.03015e-218	8.63947	8.41562e-207	2.31727	1.62512	904.869	988.799	785.619	814.845	rRNA;Gene:AT3G41762;P4siRNA;TR
chr3_141967	9.21284	7.80441e-154	9.01006	2.95385e-147	1.2414	1.08342	657.852	731.967	583.939	623.603	rRNA;TR
chr3_141968	7.79147	3.31626e-46	6.87282	2.68182e-36	0.496559	0.975074	159.647	157.38	83.3202	84.3873	rRNA;TR
chr3_141969	7.75599	3.76235e-45	7.34828	1.04177e-40	0.579319	0.758391	141.24	144.493	96.6594	118.717	rRNA;TR
chr3_141970	7.98552	6.4099e-27	7.37064	3.63652e-23	0.248279	0.433366	84.9158	83.4413	53.8545	56.0784	rRNA;TR
chr3_141972	6.62149	1.78482e-76	6.57652	1.52242e-75	2.069	2.38351	213.394	222.857	213.825	209.036	rRNA
chr3_141973	7.13719	7.07327e-65	6.77768	1.07837e-58	1.32416	1.51678	183.33	214.526	153.899	156.193	rRNA;P4siRNA
chr3_141974	6.23121	2.3164e-13	5.78372	1.02819e-11	0.248279	0.975074	40.9854	48.1643	32.7507	32.6226	rRNA
chr3_141975	6.53983	3.63765e-57	6.09004	8.29592e-50	1.6552	3.25025	222.352	226.242	155.79	172.639	rRNA
chr3_141976	3.70819	1.12232e-23	3.63169	8.23431e-23	9.18634	9.31737	118.539	123.274	114.379	114.943	rRNA;Gene:AT3G41768
chr3_141978	0.519547	0.0136885	0.675239	0.00133062	220.72	199.565	314.998	287.554	337.462	333.775	rRNA;Gene:AT3G41768
chr3_141979	0.595764	0.00116679	0.616939	0.000761641	283.287	274.212	431.083	411.479	445.071	409.984	rRNA;Gene:AT3G41768
chr3_141983	0.73528	0.00126871	0.455285	0.0458787	164.858	158.829	263.828	275.057	229.852	213.979	rRNA;Gene:AT3G41768
chr3_141985	0.594718	0.00312144	0.496985	0.0134381	266.652	231.634	379.299	373.338	359.063	344.289	rRNA;Gene:AT3G41768
chr3_141986	0.906441	8.36397e-05	1.01274	1.07219e-05	124.885	127.085	239.654	232.62	254.241	254.15	rRNA;Gene:AT3G41768
chr3_141987	1.30919	2.30356e-08	1.34811	8.35033e-09	100.388	97.8324	244.808	246.419	255.635	249.028	rRNA;Gene:AT3G41768
chr3_141990	1.20109	4.70893e-13	1.05979	1.68908e-10	243.066	244.527	563.488	557.534	509.577	506.863	rRNA;Gene:AT3G41768
chr3_141991	0.757701	0.00170795	0.608487	0.0116958	136.802	133.043	222.229	234.052	199.789	211.642	rRNA;Gene:AT3G41768
chr3_141992	1.18296	4.25379e-05	1.06044	0.000240148	75.2287	69.3386	160.628	167.664	153.998	147.565	rRNA;Gene:AT3G41768
chr3_141993	1.17278	1.64288e-09	1.35945	2.58738e-12	196.555	210.399	479.431	437.904	558.455	485.654	rRNA;Gene:AT3G41768
chr3_141994	1.8047	1.72583e-08	1.95233	1.02379e-09	52.718	50.3788	148.971	211.272	202.577	196.454	rRNA;Gene:AT3G41768
chr3_141995	6.34293	3.57255e-115	6.26593	1.53596e-112	5.29663	4.55035	365.433	437.253	367.127	393.807	rRNA;P4siRNA
chr3_141996	6.73578	1.09993e-306	6.79075	0	10.0139	11.9176	1143.79	1181.72	1253.39	1162.46	rRNA;P4siRNA
chr3_141997	0.457722	0.00117666	-1.12482	1.80481e-15	1167.08	1336.07	1807.04	1630.43	580.156	567.615	rRNA;Gene:AT3G41979
chr3_141998	0.786054	0.000759635	-0.254928	0.275601	248.859	225.242	404.823	412.781	221.789	175.605	rRNA;Gene:AT3G41979
chr3_141999	4.59139	1.77241e-117	4.54337	3.14497e-115	21.6003	23.9435	533.178	563.262	532.374	528.162	rRNA;Gene:AT3G41979
chr3_142000	7.33477	3.45901e-144	7.2426	9.76025e-141	2.89659	2.6002	433.046	458.211	427.551	408.546	rRNA
chr3_142001	0.971127	6.23553e-05	0.750342	0.00196755	151.202	126.976	270.823	274.666	240.902	227.19	rRNA
chr3_142002	2.08678	1.0486e-28	1.87077	2.08446e-23	144.912	175.513	670.123	690.441	603.051	568.333	rRNA
chr3_142003	3.26018	5.41211e-70	3.3214	1.01707e-72	57.8491	54.8208	524.834	555.061	571.396	555.302	rRNA
chr3_142004	0.61043	0.00356154	0.230395	0.271257	247.783	226.109	347.394	376.202	289.481	266.552	rRNA
chr3_142005	1.161	1.48107e-13	1.41433	1.97004e-19	300.832	276.921	643.863	648.265	787.61	752.566	rRNA
chr3_142006	0.694142	0.000119017	0.762429	2.31433e-05	278.156	273.887	465.933	427.23	481.306	455.188	rRNA
chr3_142007	0.861944	4.34471e-06	0.81467	1.38315e-05	227.01	241.602	427.892	423.715	428.845	395.335	rRNA
chr3_142008	1.74472	1.19599e-08	1.13641	0.00020598	104.526	70.5304	285.425	301.612	207.056	178.031	rRNA
chr3_142009	0.864643	1.86083e-07	0.909108	4.13586e-08	519.814	430.333	868.301	862.14	927.373	857.263	rRNA
chr3_142010	1.22351	2.26842e-20	1.11888	2.59486e-17	488.283	465.435	1102.68	1124.57	1059.07	1012.38	rRNA
chr3_142011	2.29434	2.42172e-97	2.97089	3.59617e-162	616.478	668.251	3253.55	3047.5	4866.22	5204.87	rRNA
chr3_142012	1.14198	4.49616e-05	1.14579	4.16162e-05	100.967	81.9062	204.559	199.166	190.532	214.248	rRNA
chr3_142013	1.70577	3.60824e-14	1.64788	2.40539e-13	95.5876	94.2572	302.727	316.582	312.774	282.19	rRNA
chr3_142014	1.88676	1.00687e-15	1.86332	2.11741e-15	78.2908	75.0807	268.123	299.139	278.431	279.673	rRNA
chr3_142015	1.11192	3.64785e-13	1.10003	6.16924e-13	379.371	342.793	771.973	789.113	786.913	761.373	rRNA
chr3_142016	1.81393	6.30685e-13	1.66398	4.01088e-11	69.4355	70.5304	232.414	259.697	221.988	221.528	rRNA
chr3_142017	1.9076	1.29194e-69	2.17716	2.68496e-90	523.125	542.791	2013.56	1985.28	2377.86	2442.47	rRNA
chr3_142018	1.96068	2.7986e-25	2.02982	4.98669e-27	131.257	131.852	495.506	528.635	502.709	571.659	rRNA
chr3_142019	1.15682	3.73607e-13	1.17655	1.40787e-13	345.439	305.523	718.839	732.878	733.059	738.636	rRNA
chr3_142020	1.09963	2.44004e-25	1.04283	5.65182e-23	1180.57	1147.99	2415.44	2574.84	2413.8	2383.78	rRNA
chr3_142021	1.79628	1.00314e-51	1.94098	3.47515e-60	554.987	521.448	1898.58	1840.53	2138.65	1995.01	rRNA
chr3_142022	0.921157	6.43547e-11	1.04376	1.28725e-13	944.455	781.359	1656.72	1611.81	1800.79	1757.66	rRNA
chr3_142023	1.80559	1.86145e-25	2.03809	4.548e-32	158.485	154.712	558.334	536.576	672.435	613.987	rRNA
chr3_142024	1.84075	2.56111e-31	1.85742	6.40221e-32	181.989	185.372	654.784	661.022	667.956	663.146	rRNA
chr3_142025	2.43156	2.12301e-119	3.05223	3.59193e-187	1068.59	1050.05	6090.99	5338.68	8819.2	8755.16	rRNA
chr3_142026	1.56496	2.32563e-18	1.48193	1.19507e-16	167.258	170.963	485.812	514.837	471.153	473.521	rRNA
chr3_142027	2.04394	2.10929e-43	2.15322	4.71268e-48	272.942	245.719	1026.11	1113.25	1182.61	1125.07	rRNA
chr3_142028	2.56043	2.69674e-108	2.76505	3.34145e-126	310.515	307.907	1787.77	1860.31	2156.77	2047.22	rRNA
chr3_142029	2.18845	9.78743e-44	2.34003	7.48149e-50	170.237	186.347	776.882	848.082	894.025	910.915	rRNA
chr3_142030	2.79938	1.88126e-54	2.94756	2.56748e-60	73.6562	78.8727	519.925	541.523	588.418	587.835	rRNA
chr3_142031	2.68688	1.68312e-25	2.72617	3.0047e-26	49.3248	41.3865	268.246	316.322	297.643	303.039	rRNA
chr3_142033	3.90191	1.49843e-26	4.18075	2.62042e-30	11.6691	8.23396	141.363	157.12	164.749	197.353	rRNA
chr3_142034	-0.431445	0.118628	-1.24862	6.42888e-06	419.509	314.082	266.65	277.4	176.794	132.018	rRNA
chr3_142035	8.05534	7.12602e-31	8.50808	2.7234e-34	0.16552	0.541708	86.8792	91.1216	119.953	123.66	rRNA;P4siRNA
chr3_142041	6.54644	0.00595116	6.00622	0.0116387	0	0.108342	4.5403	4.68625	2.38911	3.95425	P4siRNA;TR
chr3_142048	4.98908	1.04887e-10	5.91706	1.56537e-14	0.993118	0.541708	26.3828	23.0407	49.375	44.665	P4siRNA;TR
chr3_151679	4.77249	0.0105592	5.10304	0.00615154	0.16552	0.108342	4.17216	3.38452	4.38004	5.12255	Gene:AT3G43160;P4siRNA;TR;TE:VANDAL20
chr3_151680	8.16756	5.39893e-22	8.06958	1.61368e-21	0.331039	0.108342	62.5825	70.1636	62.0173	62.0098	Gene:AT3G43160;P4siRNA;TR;TE:VANDAL20
chr3_151681	4.46243	0.000711379	4.44682	0.000735231	0.16552	0.866733	9.44873	12.8872	10.9501	11.1438	Gene:AT3G43160;P4siRNA;TR;TE:VANDAL20
chr3_206917	-1.01606	0.00125321	-1.52551	1.28348e-06	226.927	214.625	97.555	120.801	85.0125	68.3905	ath-miR393b-3p
chr3_210925	9.10499	2.47537e-06	9.59919	6.69295e-07	0	0	9.93957	9.24233	13.5383	13.4804	Gene:AT3G57000
chr3_218496	5.70132	0.0204159	6.44842	0.00857394	0	0.108342	3.06777	2.08278	3.88231	4.76307	Gene:AT3G59100
chr3_221429	6.57462	0.00399361	6.45616	0.00468089	0	0.108342	4.29488	5.07677	4.67868	3.95425	Gene:AT3G59940
chr3_221430	7.63172	0.00847669	7.02351	0.0154403	0	0	1.96337	4.9466	3.18548	1.34804	Gene:AT3G59940
chr3_221431	5.92573	0.00117616	5.8274	0.00140841	0.0827598	0.108342	5.39927	6.11816	5.27595	5.48203	Gene:AT3G59940
chr3_221432	7.24024	0.000441644	7.17496	0.000494278	0.0827598	0	7.11722	6.89921	7.46597	5.93137	Gene:AT3G59940
chr3_221433	5.55277	0.00116583	5.19086	0.00239849	0.16552	0.108342	6.74909	6.24834	4.18094	5.93137	Gene:AT3G59940
chr3_221434	7.23387	0.000492449	6.91949	0.000856533	0	0.108342	7.11722	7.55007	5.77368	6.02124	Gene:AT3G59940
chr3_221435	6.92751	0.00117829	7.04203	0.000965792	0.0827598	0	5.15385	6.11816	6.27142	5.93137	Gene:AT3G59940
chr3_221436	6.15126	1.52112e-06	6.04992	2.22322e-06	0.16552	0.216683	13.13	13.7984	13.2397	11.8627	Gene:AT3G59940
chr3_221437	7.83375	0.00220802	7.83346	0.00219467	0	0	4.17216	3.77504	4.0814	3.86438	Gene:AT3G59940
chr3_221438	5.34033	4.29246e-10	5.14399	1.78548e-09	0.827598	0.541708	27.6099	28.3779	26.5789	22.2876	Gene:AT3G59940
chr3_221439	6.53182	0.00360035	6.74168	0.00263161	0	0.108342	4.78572	4.29573	6.37096	4.13399	Gene:AT3G59940
chr3_221440	5.70051	0.0066856	5.72739	0.00638627	0.16552	0	4.78572	4.29573	4.57913	4.6732	Gene:AT3G59940
chr3_221442	5.88066	2.59572e-05	5.77409	3.587e-05	0.248279	0.108342	10.4304	11.0648	11.2487	8.71732	Gene:AT3G59940;Gene:AT3G59950
chr3_227418	6.29979	0.00583538	6.72204	0.00322025	0	0.108342	3.19048	4.55608	5.07686	5.30229	Gene:AT3G61460
chr3_232856	-0.995171	0.185039	-2.39653	0.00151876	39.7247	29.7939	17.1795	17.7036	8.36189	4.85294	Gene:AT3G63003
chr3_234061	-1.47275	0.0011954	-1.57081	0.000537332	93.1875	119.609	38.7766	37.8805	41.7099	29.9265	ath-miR167b
chr4_3698	-1.29544	7.28157e-05	-2.72162	1.1072e-16	325.825	286.347	110.93	138.505	54.6509	38.1945	ath-miR165b
chr4_14765	1.76573	0.00702541	1.56417	0.0168695	9.18634	9.42572	31.7821	31.502	29.9634	25.0735	Intergenic
chr4_78446	-0.812623	5.99258e-07	-0.998129	8.50257e-10	883.875	942.788	552.689	487.24	473.343	441.168	Gene:AT4G13495;ath-miR5026;IR;TE:ATREP10A
chr4_78466	-0.64577	0.0027457	-0.368118	0.0872551	530.49	484.612	344.081	304.737	346.122	440.36	Gene:AT4G13495;ath-miR863-5p;IR
chr4_78835	3.65798	0.000208358	3.87533	8.29302e-05	1.2414	0.975074	13.8663	14.1889	17.5201	15.098	P4siRNA;IR
chr4_101124	1.36102	3.62676e-05	1.63339	6.85138e-07	55.6146	43.77	127.865	127.57	158.975	149.543	P4siRNA
chr4_105787	1.1606	7.51558e-05	0.858227	0.00340528	112.14	89.9235	204.681	247.2	195.509	170.931	ath-miR168a-3p
chr4_114830	-2.47315	0.00229655	-1.19974	0.133551	30.0418	24.5935	5.15385	4.68625	11.7465	12.0425	ath-miR169g-3p;ath-miR169g-5p
chr4_122174	1.22142	0.000895972	2.16185	3.64804e-09	33.766	38.2446	93.3829	74.4593	176.197	145.948	ath-miR845a;ath-miR845a-star
chr4_123531	-0.739143	0.00352571	-0.56758	0.0248362	427.206	322.208	212.658	236.395	272.558	233.211	ath-miR319a;IR
chr4_127856	7.98186	0.00208548	7.58664	0.00343939	0	0	5.03114	3.77504	4.18094	2.51634	Gene:AT4G24805
chr4_129439	4.75567	0.00639375	5.64173	0.00117244	0.0827598	0.216683	4.78572	3.12417	6.17187	8.44771	Gene:AT4G25290
chr4_154888	6.30217	0.000754537	6.23178	0.000858403	0.16552	0	6.62638	7.28973	5.97278	7.27941	Gene:AT4G32020
chr4_154889	6.12681	0.0120949	6.32367	0.00951254	0.0827598	0	3.19048	3.25434	3.88231	3.5049	Gene:AT4G32020
chr4_154890	5.62064	0.00331617	5.6447	0.00315353	0.0827598	0.108342	5.03114	4.29573	4.18094	5.30229	Gene:AT4G32020
chr4_154891	5.69186	0.00236202	5.84528	0.00176995	0.0827598	0.108342	5.89011	3.90521	5.77368	5.12255	Gene:AT4G32020
chr4_166553	6.71921	0.0132691	8.11584	0.002685	0	0	1.71795	1.95261	4.18094	5.48203	Gene:AT4G34975
chr5_15576	6.90798	0.0171971	7.5617	0.00897424	0	0	1.84066	2.34313	2.98639	3.59477	Gene:AT5G05250
chr5_15578	4.38228	0.00103988	5.46572	4.01182e-05	0.248279	0.325025	5.7674	6.11816	12.2442	12.9412	Gene:AT5G05250
chr5_32530	6.87926	1.1186e-24	7.19935	6.3905e-27	0.579319	0.433366	56.6924	63.9153	78.9402	71.6258	P4siRNA
chr5_32531	8.55607	6.0535e-123	8.78268	1.53245e-129	1.40692	0.866733	423.966	453.135	505.197	521.062	Gene:AT5G10340;P4siRNA
chr5_32532	7.59383	1.96661e-50	7.57598	3.02918e-50	0.662078	0.866733	140.258	151.522	138.369	149.812	Gene:AT5G10340;P4siRNA
chr5_38029	4.69874	1.58612e-07	5.17998	7.0756e-09	1.2414	0.433366	22.2106	21.9994	28.3707	33.3415	ath-miR5629;IR;TE:ATMU2
chr5_46910	0.381072	0.355217	1.13489	0.00589006	1210.28	667.276	1404.92	1040.35	1779.09	2344.24	Gene:AT5G14550;ath-miR398b-5p
chr5_46911	-1.25386	5.49828e-23	-1.44074	7.41921e-30	2659.57	2367.7	1090.53	1017.57	910.152	941.83	Gene:AT5G14550;ath-miR398b-3p
chr5_46947	-1.19532	0.00537736	-0.991024	0.0209924	1669.84	2229.13	565.328	1137.33	1024.93	936.708	ath-miR398c-5p;ath-miR398c-3p
chr5_46959	6.3331	0.00987138	6.12074	0.0126049	0.0827598	0	4.04945	3.38452	4.0814	2.3366	Gene:AT5G14565;Gene:AT5G14570
chr5_46960	6.33359	0.00627873	6.70513	0.00376539	0.0827598	0	3.80403	3.64486	5.77368	3.86438	Gene:AT5G14565;Gene:AT5G14570
chr5_54491	2.89525	0.0171852	3.40289	0.00497577	0.993118	0.975074	7.48535	7.15955	11.7465	9.0768	Intergenic
chr5_70059	4.71281	0.0126946	4.91023	0.00929715	0.0827598	0.216683	3.92674	3.77504	4.87777	3.95425	Gene:AT5G20700
chr5_77406	-1.00172	1.37519e-11	-0.921389	4.67247e-10	963.241	957.198	471.332	487.761	526.401	487.631	ath-miR162b-3p;ath-miR162b-5p;IR
chr5_94944	7.78572	0.00216878	7.97435	0.00167099	0	0	4.17216	3.51469	5.07686	3.68464	Intergenic
chr5_136118	-1.10171	2.72002e-10	-1.42794	2.71538e-16	1373.81	1298.37	600.301	644.88	555.667	437.574	ath-miR396b-5p;IR
chr5_142533	1.18518	0.00896182	1.68973	0.000186529	23.6693	23.7268	58.0422	49.7263	81.7275	71.1765	Intergenic
chr5_143187	-1.87778	0.00679689	-1.71802	0.0130004	49.5731	61.6463	20.6154	9.63285	19.6106	14.1993	DR;TE:ATREP10A
chr5_204645	1.08482	1.76771e-05	1.42751	1.5116e-08	91.2013	98.2658	212.658	189.142	258.82	250.735	Intergenic
chr5_220387	4.37991	0.00105069	4.62859	0.000522899	0.413799	0.325025	7.11722	8.33112	9.4569	8.89706	Gene:AT5G54270;DR
chr5_224551	6.10148	6.00022e-05	6.77653	8.0372e-06	0.248279	0	9.44873	8.72164	14.6333	14.3791	Intergenic
chr5_249625	-1.56245	1.57443e-09	-1.37514	9.8848e-08	324.915	338.784	113.017	111.689	140.858	115.033	ath-miR399c-5p;ath-miR399c-3p
chr5_258950	7.74519	3.76802e-09	8.25218	3.26843e-10	0.0827598	0.108342	19.8791	20.5674	26.3798	31.0948	Gene:AT5G64760
chrC_4	-1.19531	0.0325822	-1.65315	0.00312515	71.4217	52.8707	29.9414	24.3425	22.0993	17.4346	Gene:ATCG00020
chrC_298	-1.91956	0.00930958	-1.35114	0.0658176	53.9594	36.2944	7.73078	16.1415	15.4297	19.951	Gene:ATCG00230
chrC_521	-1.45859	0.0282913	-1.87757	0.00475474	41.7109	41.7115	16.8114	13.5381	12.6424	10.0654	Gene:ATCG00460
chrC_858	-1.78025	0.000504345	-1.84434	0.00030367	91.2841	68.5802	22.2106	24.3425	23.5925	20.9395	Gene:ATCG00830;Gene:ATCG00840
chrC_1024	-0.14031	0.719796	-1.22805	0.00174195	99.6428	101.191	96.8188	85.3939	49.1759	36.5768	Gene:ATCG00920
chrC_1067	-0.372609	0.536709	-1.60872	0.00791673	42.9523	38.0279	30.9231	31.6322	15.3301	11.2337	Gene:ATCG00950
chrC_1074	-0.153861	0.598947	-1.38661	2.24698e-06	269.962	360.561	308.249	258.395	138.071	103.08	Gene:ATCG00950
chrC_1076	-0.108116	0.575285	-0.697858	0.000300181	651.568	650.916	609.381	599.059	453.533	349.502	Gene:ATCG00960
chrC_1080	-0.750687	0.0247461	-1.15589	0.000545211	174.706	143.986	98.0459	91.3819	77.5466	65.5147	Gene:ATCG00970
chrC_1305	-0.851278	0.0129593	-1.34092	9.12441e-05	161.795	134.127	85.1612	78.8853	60.2255	56.6177	Gene:ATCG01160
chrC_1309	-0.0902257	0.645761	-0.664643	0.000711878	641.72	652.325	618.339	597.237	463.488	352.917	Gene:ATCG01170
chrC_1311	-0.178981	0.546297	-1.4036	2.33866e-06	266.983	355.36	290.211	259.436	137.374	97.8677	Gene:ATCG01180
chrC_1361	-0.213011	0.610464	-1.43794	0.000608974	103.533	96.099	93.9964	78.2344	43.6013	30.1062	Gene:ATCG01210
chrC_1527	-1.86059	0.000246254	-1.91634	0.00015342	92.8565	71.1804	21.229	23.952	20.9047	22.5572	Gene:ATCG01300
