# Supplementary material for: FIERY1 promotes microRNA accumulation by suppressing rRNA-derived small interfering RNAs in Arabidopsis
Source: Nat Commun. 2019 Sep 27;10:4424. doi: 10.1038/s41467-019-12379-z (PMC6765019; doi:10.1038/s41467-019-12379-z)
Supplement: Supplementary file 6 — Supplementary Data 3 [file 41467_2019_12379_MOESM6_ESM.xlsx]

## Sheet: Sheet1
Supplementary Data 3 Hyper and Hypo 21-nt DSGs in fry1
Gene	fry1-6 vs. WT		fry1-8 vs. WT		sRNA abundance
	log2FoldChange	pvalue	log2FoldChange	pvalue	WT_1	WT_2	fry1-6_1	fry1-6_2	fry1-8_1	fry1-8_2
AT1G01300	4.62429	0.0115762	4.87054	0.00774527	0	0.433366	5.64469	4.68625	5.87323	6.38072
AT1G01960	7.25411	0.00934069	7.12806	0.0105996	0	0	2.45421	2.86382	2.98639	1.88726
AT1G03495	8.15882	0.000291039	8.3171	0.000218512	0	0	5.39927	4.55608	7.06779	4.04412
AT1G03730	7.24814	0.00608284	7.58954	0.00401893	0	0	2.82235	2.4733	3.38457	3.32516
AT1G03940	6.07928	3.57767e-05	6.61101	6.72999e-06	0.248279	0	8.83517	9.11216	14.5338	11.4134
AT1G04903	6.003	0.00925722	6.63118	0.00396508	0.0827598	0	3.19048	2.73365	3.58367	5.5719
AT1G04907	6.003	0.00925722	6.63118	0.00396508	0.0827598	0	3.19048	2.73365	3.58367	5.5719
AT1G05135	2.63582	0.0201063	3.04916	0.00700444	0.993118	1.51678	7.60806	7.94059	10.5519	10.1552
AT1G05560	3.56198	1.3681e-12	3.50423	2.96033e-12	4.80007	4.55035	53.87	56.6256	55.7459	50.4167
AT1G05562	3.56198	1.3681e-12	3.50423	2.96033e-12	4.80007	4.55035	53.87	56.6256	55.7459	50.4167
AT1G05873	7.90674	0.0010627	7.79331	0.00124631	0	0	3.80403	4.55608	3.68321	4.04412
AT1G06000	5.62041	4.78441e-05	5.67793	3.9234e-05	0.248279	0.108342	8.71246	9.24233	9.15826	9.52615
AT1G06002	5.61057	5.02959e-05	5.67799	4.00004e-05	0.248279	0.108342	8.58975	9.24233	9.15826	9.52615
AT1G07017	-0.0994552	0.758185	-0.849528	0.00864121	122.319	120.367	119.643	106.873	75.7547	58.9543
AT1G07357	3.65052	2.44539e-07	4.38275	5.0193e-10	1.73796	1.62512	21.9652	20.3071	33.6466	36.5768
AT1G08115	2.32769	0.00971684	2.47071	0.00596246	2.56555	2.92522	11.5348	16.0114	14.2351	16.1765
AT1G08347	3.98314	5.50421e-07	4.04695	3.48856e-07	1.15864	1.62512	22.2106	21.6088	20.9047	24.8938
AT1G08813	3.96583	1.45462e-13	3.99149	9.49028e-14	2.81383	3.79195	51.5385	51.2884	55.2482	49.4281
AT1G10160	6.80496	0.000823841	7.14518	0.000437989	0	0.108342	5.27656	5.59747	7.56552	6.20098
AT1G11700	3.62783	1.74948e-05	3.65071	1.50761e-05	0	1.51678	18.4066	17.7036	18.7147	17.9739
AT1G13360	3.69574	4.50378e-10	3.7793	1.70765e-10	3.22763	2.70854	38.2857	38.7918	43.3026	38.3742
AT1G16400	6.53649	0.0025832	6.6389	0.0021878	0	0.108342	4.78572	4.29573	5.07686	4.6732
AT1G16410	5.54011	0.0021896	5.94462	0.000989772	0.0827598	0.108342	4.90843	3.90521	5.3755	6.29085
AT1G18000	3.40878	4.24506e-05	3.69457	8.7319e-06	1.82072	1.40844	16.6887	17.7036	22.6966	19.232
AT1G18010	3.47101	4.50818e-05	3.43823	5.2206e-05	2.40003	1.19176	21.5971	18.4847	19.4115	19.7712
AT1G18075	-1.03272	2.30535e-24	-0.784902	9.37497e-15	6211.21	5770.27	2803.2	3053.35	3454.36	3499.69
AT1G18590	7.12291	0.000495806	6.75213	0.000960202	0	0.108342	6.01283	7.55007	5.27595	5.21242
AT1G19300	5.77586	7.02352e-05	6.07403	2.82515e-05	0.0827598	0.216683	7.85349	8.07077	10.0542	9.52615
AT1G20450	5.59185	0.0059434	5.72429	0.00481132	0.16552	0	4.5403	3.90521	5.57459	3.68464
AT1G22610	4.84325	0.00113206	5.44261	0.000244009	0.16552	0.216683	4.90843	5.98799	8.95917	7.54902
AT1G22620	4.92707	0.000809492	5.49162	0.000181796	0.16552	0.216683	4.90843	6.63886	9.2578	7.81863
AT1G24100	4.63929	0.00377889	4.60896	0.00397394	0.331039	0.108342	4.66301	6.50868	5.27595	5.66177
AT1G24290	8.54916	5.52465e-05	8.52176	5.7842e-05	0	0	5.89011	7.15955	5.97278	6.83007
AT1G26975	6.37092	6.4498e-19	6.66816	1.2938e-20	0.744838	0.325025	53.9927	36.9693	53.4564	58.3252
AT1G29910	3.44773	8.24439e-06	3.54395	4.4304e-06	2.15176	1.84181	25.1557	18.4847	22.2984	24.3546
AT1G29920	2.99215	9.67349e-06	2.76546	4.28354e-05	3.47591	3.9003	28.9597	29.6796	26.4793	23.6356
AT1G29930	1.66099	0.00340835	1.64586	0.00366313	10.5933	11.2675	34.359	34.7564	34.2439	34.1503
AT1G33240	3.21814	0.0014352	3.09377	0.00216046	1.2414	1.40844	12.3938	12.2363	10.5519	12.0425
AT1G33470	4.94486	0.00264326	4.54485	0.00572098	0.0827598	0.325025	6.25825	5.98799	4.87777	4.4036
AT1G33860	4.86758	5.99907e-07	5.48502	1.70993e-08	0.496559	0.433366	12.2711	14.97	22.1988	19.5915
AT1G35560	3.5202	0.0019832	3.66302	0.00126517	0.579319	1.08342	9.57144	9.37251	10.8505	10.0654
AT1G43860	6.50257	0.00390886	6.42379	0.00434044	0.0827598	0	3.4359	4.9466	3.98185	3.95425
AT1G47405	6.935	0.00822083	7.88499	0.00258542	0	0	2.69964	1.56208	4.28049	3.95425
AT1G48267	-0.713573	6.84173e-07	-1.11359	9.20867e-15	1939.56	2405.07	1280.73	1368.52	1032.39	975.352
AT1G51630	6.28081	0.00387512	6.83425	0.00164235	0	0.108342	3.31319	4.29573	5.77368	5.39216
AT1G51680	4.92905	0.0162619	5.29223	0.00971297	0.0827598	0.108342	3.4359	2.34313	4.38004	3.05556
AT1G55920	4.36416	2.68292e-06	4.53218	1.04841e-06	0.662078	0.866733	15.5843	15.751	17.3211	17.884
AT1G56430	5.48599	0.00713134	5.75591	0.00469349	0.16552	0	3.68132	4.16556	4.87777	4.58333
AT1G58561	3.39074	0.00771042	4.05394	0.00139299	0.910358	0.325025	7.11722	5.98799	11.0496	9.70588
AT1G60260	5.14452	0.00687347	5.79208	0.00227494	0.0827598	0.108342	3.19048	3.51469	6.37096	4.13399
AT1G60900	5.6973	0.00347052	5.97112	0.00215819	0.16552	0	4.17216	4.9466	6.17187	4.85294
AT1G62914	0.537357	0.00304384	0.95221	1.39717e-07	213.934	221.775	320.275	312.026	425.262	417.713
AT1G63005	-1.11466	0.0414681	-1.69165	0.00199151	57.1043	71.2887	22.4561	36.8392	16.7238	23.0065
AT1G66100	4.12581	2.56577e-14	4.13881	1.98988e-14	2.56555	3.25025	50.5568	50.6376	53.8545	48.2598
AT1G66725	-1.36438	0.00163548	-1.1805	0.00627639	120.747	91.3319	36.4451	45.9513	38.0267	55.5392
AT1G66795	11.7936	0.011688	12.2276	0.00894314	0	0	123.692	0	76.9493	90.1389
AT1G67120	4.03596	0.027236	5.43879	0.0027507	0.16552	0.108342	2.45421	2.08278	5.07686	6.91994
AT1G68050	7.41172	0.00393096	7.68504	0.00275525	0	0	3.06777	2.86382	3.48412	3.68464
AT1G68250	7.10554	0.00625621	7.82475	0.00254913	0	0	2.45421	2.34313	3.58367	4.31373
AT1G69160	4.67237	0.00020163	4.58484	0.000261778	0.248279	0.541708	7.23993	12.6268	9.2578	9.43628
AT1G69530	6.40242	2.22872e-06	6.27895	3.4381e-06	0.0827598	0.216683	10.185	14.3191	11.3483	11.1438
AT1G72600	3.23269	1.49881e-05	3.46112	3.42198e-06	2.73107	1.95015	23.315	20.8278	27.2757	24.4445
AT1G72610	3.17796	2.81456e-05	3.4051	6.9237e-06	2.73107	1.95015	22.5788	19.9166	26.3798	23.366
AT1G73687	-1.00481	2.22694e-10	-0.730341	3.95003e-06	4634.3	3408.75	1865.82	2142.53	2382.84	2465.38
AT1G73870	4.71718	0.00131499	4.79266	0.00108236	0.413799	0.108342	6.50367	7.55007	9.05871	5.75164
AT1G74090	5.18535	3.98362e-15	5.3035	8.66479e-16	0.993118	1.08342	40.2491	35.1469	43.1035	38.7337
AT1G74100	6.05804	2.67283e-38	6.22915	1.77718e-40	1.2414	1.62512	93.2602	96.0682	113.781	99.3954
AT1G76878	3.45108	9.14676e-05	3.83496	1.31128e-05	1.2414	1.40844	14.3572	14.5795	18.6152	19.1422
AT1G76880	3.44457	9.73861e-05	3.82733	1.41923e-05	1.2414	1.40844	14.3572	14.4493	18.4161	19.1422
AT1G78080	3.60699	0.00724006	3.78869	0.00470712	0.496559	0.541708	6.25825	6.37851	5.97278	8.35785
AT1G78370	7.03968	0.000543673	6.93263	0.000656085	0	0.108342	5.7674	7.02938	6.6696	5.21242
AT1G79110	5.39641	4.21854e-05	5.57992	2.23334e-05	0.331039	0.108342	8.34433	10.6742	10.4524	11.1438
AT2G02950	3.3209	0.00113399	3.30825	0.00116702	1.07588	1.3001	12.7619	10.9346	11.4478	12.0425
AT2G03445	-1.40503	0.0130222	-2.11642	0.000187928	49.7386	111.7	29.696	31.2417	20.5065	16.7157
AT2G05070	2.73452	0.00462892	2.7149	0.00487411	2.069	1.73347	11.4121	13.9286	12.1446	12.8513
AT2G08665	2.5084	3.62139e-06	2.32958	1.66871e-05	7.44838	7.90893	42.7033	44.6496	38.5244	38.6438
AT2G10606	-0.841097	0.00118342	-0.75496	0.00354768	344.364	250.161	158.174	173.782	183.066	169.314
AT2G14750	6.15495	6.40864e-06	6.46535	2.06754e-06	0.16552	0.108342	10.185	9.63285	12.4433	12.1324
AT2G14890	4.41069	0.00320299	4.39521	0.00327391	0.331039	0.216683	6.01283	5.72764	5.77368	5.8415
AT2G16586	5.45768	2.24983e-154	5.72049	9.3935e-170	11.4209	13.651	516.735	580.965	678.408	638.611
AT2G18160	3.56376	0.00205635	4.22486	0.000246428	0.662078	0.650049	5.89011	9.63285	11.1492	13.3905
AT2G18280	4.04618	0.000415339	3.97351	0.000519844	0.496559	0.758391	10.0623	10.5441	9.2578	10.335
AT2G18560	5.52094	2.80745e-08	5.68021	1.06344e-08	0.248279	0.541708	17.3022	18.2243	21.7011	17.9739
AT2G18570	3.85551	1.47024e-05	3.87629	1.29364e-05	1.98624	0.758391	20.8608	19.2657	22.1988	18.5131
AT2G21660	5.49853	5.17592e-22	5.74356	6.28798e-24	0.910358	1.73347	56.5696	61.0515	74.0624	65.335
AT2G24103	3.77625	0.0256463	4.50109	0.00758587	0.16552	0.325025	4.17216	2.4733	5.77368	5.21242
AT2G25490	4.84426	4.97331e-06	4.80502	5.80213e-06	0.496559	0.433366	13.2528	13.5381	13.0406	13.031
AT2G26110	4.04827	0.00527989	3.88646	0.00735886	0.413799	0.325025	5.89011	6.37851	5.57459	5.39216
AT2G26975	4.18582	0.000800936	4.23704	0.000679779	0.827598	0.216683	9.69415	9.63285	10.9501	9.0768
AT2G30766	3.25909	0.0116655	3.65708	0.00455657	1.15864	0.325025	7.85349	6.50868	8.85962	10.0654
AT2G30770	7.2909	0.00360244	8.00057	0.00136932	0	0	2.3315	3.12417	4.87777	4.04412
AT2G31141	1.82316	0.0202568	2.0363	0.00936231	6.04147	3.9003	17.6703	17.5734	20.9047	19.951
AT2G34410	4.10331	0.000725768	3.89257	0.00133619	0.662078	0.433366	9.57144	9.37251	8.46143	7.9085
AT2G34420	2.5084	3.62139e-06	2.32958	1.66871e-05	7.44838	7.90893	42.7033	44.6496	38.5244	38.6438
AT2G35940	3.07555	0.00651071	3.06516	0.00662451	0.744838	1.62512	9.57144	10.2837	9.55644	10.1552
AT2G35945	3.14987	0.00757673	3.22034	0.00624938	0.662078	1.3001	8.58975	8.72164	8.56098	9.61602
AT2G36026	5.39876	0.00513395	5.43572	0.00478708	0.0827598	0.108342	3.31319	4.68625	3.98185	4.22386
AT2G36470	4.93944	0.00708528	4.62317	0.0116981	0.0827598	0.216683	3.92674	5.07677	3.18548	4.04412
AT2G38210	3.88261	0.00935785	4.08828	0.00611261	0.496559	0.216683	4.78572	5.85782	6.07232	6.20098
AT2G38230	4.3351	4.93292e-16	4.41793	1.24618e-16	2.89659	2.38351	53.1337	53.7617	62.7142	50.5065
AT2G39870	5.80692	0.00280915	5.89442	0.00239679	0.16552	0	5.15385	4.68625	5.87323	4.58333
AT2G40805	-1.25978	0.000389845	-0.851611	0.0159998	125.05	108.775	46.5074	51.1583	69.4833	60.1226
AT2G42270	5.81111	0.00127102	5.75144	0.00141284	0.0827598	0.108342	4.90843	5.72764	6.07232	4.13399
AT2G44130	4.93457	4.22272e-05	4.54904	0.000159793	0.413799	0.325025	11.9029	10.8044	9.65599	7.72876
AT2G44140	5.04117	1.56742e-05	4.70915	5.45002e-05	0.413799	0.325025	13.13	11.3251	10.3528	9.0768
AT2G45310	5.11995	0.000695334	5.20505	0.000556384	0.0827598	0.325025	6.8718	6.89921	6.96824	7.63889
AT2G45315	5.11995	0.000695334	5.20505	0.000556384	0.0827598	0.325025	6.8718	6.89921	6.96824	7.63889
AT2G46590	6.43814	0.00352965	6.54843	0.00297551	0	0.108342	3.68132	4.81643	4.67868	4.49347
AT2G46630	5.15055	3.16752e-06	5.55364	4.79339e-07	0.331039	0.325025	12.6392	10.6742	14.8324	15.9967
AT2G46650	8.00897	0.00026739	8.60469	8.77722e-05	0	0	4.41759	4.55608	6.37096	7.18954
AT2G46685	-1.21633	1.06741e-05	-1.31421	1.95535e-06	3749.43	2396.3	1206.12	1438.94	1265.23	1206.32
AT2G47015	-0.858723	4.64917e-06	-1.05936	1.56737e-08	686.906	682.877	331.564	423.846	326.114	331.168
AT2G47020	-0.847597	5.32827e-06	-1.04284	2.09642e-08	687.237	682.877	335.123	426.319	329.797	335.213
AT3G00650	5.38043	5.81847e-40	5.90611	5.74426e-48	2.069	2.81688	96.9415	104.92	150.315	140.286
AT3G00660	4.54853	0.00300433	5.07933	0.00089343	0.331039	0.108342	4.90843	5.59747	9.15826	6.02124
AT3G01695	3.77622	7.88338e-06	4.05341	1.54251e-06	1.6552	0.975074	17.7931	18.4847	23.2938	20.6699
AT3G02470	2.24144	0.0155717	2.5347	0.00610318	2.40003	2.6002	11.6575	11.976	15.0315	13.9297
AT3G03780	4.30437	0.00163933	4.7841	0.000450082	0.413799	0.216683	6.74909	5.85782	7.9637	9.61602
AT3G03990	3.90283	2.3062e-05	3.78949	3.89222e-05	1.07588	1.08342	16.9341	15.3605	15.9274	13.9297
AT3G05675	3.83478	4.01289e-06	4.11712	7.05733e-07	1.6552	0.975074	18.652	19.1355	24.3888	21.5686
AT3G05800	4.15841	0.00998815	3.995	0.0132473	0.331039	0.216683	5.03114	4.81643	4.47958	4.31373
AT3G06433	1.86402	3.04602e-06	1.73062	1.44115e-05	21.6003	23.9435	74.4854	91.2518	78.8407	72.2549
AT3G06740	5.51573	0.000163672	6.28694	1.65068e-05	0.0827598	0.216683	8.22162	5.07677	11.6469	11.0539
AT3G08943	4.67649	0.011979	4.85981	0.00890276	0.0827598	0.216683	5.03114	2.4733	4.47958	4.04412
AT3G09275	6.03153	1.50438e-40	5.89187	8.24049e-39	1.90348	1.40844	106.267	112.34	105.519	92.9249
AT3G10415	-2.16743	0.0771365	-3.60106	0.00386199	12.5795	11.7009	3.19048	2.21295	1.19456	0.808824
AT3G17100	5.17601	8.75622e-05	5.40173	4.12498e-05	0.248279	0.216683	9.44873	7.4199	10.6515	9.0768
AT3G18490	3.4627	0.00694349	3.32838	0.00939716	0.827598	0.541708	7.48535	7.68025	7.16733	6.65033
AT3G19380	3.69443	0.00206926	3.81082	0.00146162	0.827598	0.541708	6.62638	11.1949	11.0496	8.26798
AT3G20680	7.6495	0.00188874	7.89401	0.00132658	0	0	2.69964	4.29573	3.88231	4.4036
AT3G20760	5.97614	0.0125403	6.27386	0.00866524	0.0827598	0	2.94506	2.86382	3.18548	3.95425
AT3G20820	3.64657	0.00616506	3.50063	0.00849854	0.496559	0.650049	6.50367	7.81042	5.47505	7.45915
AT3G21750	4.0605	0.000136567	4.0295	0.00015096	0.579319	0.866733	12.2711	11.7156	12.2442	11.2337
AT3G21755	3.94125	2.65983e-06	3.92371	2.86815e-06	1.32416	1.19176	20.7381	17.964	18.9138	19.3219
AT3G21760	3.98589	2.207e-06	3.96981	2.35968e-06	1.2414	1.19176	20.7381	17.8338	18.9138	19.232
AT3G22120	3.84055	5.58347e-08	4.20727	2.47457e-09	2.15176	1.40844	25.6465	25.6442	32.253	33.8807
AT3G22121	3.87136	4.09354e-08	4.24174	1.69325e-09	2.069	1.40844	25.6465	25.514	32.253	33.8807
AT3G22886	-1.53794	3.63722e-08	-1.74417	4.0479e-10	404.53	290.789	111.544	127.961	95.8631	111.708
AT3G22890	3.7123	0.0116131	4.04931	0.00578956	0.248279	0.541708	4.90843	5.33712	6.47051	6.47059
AT3G23125	0.0875074	0.576551	0.745565	1.83797e-06	496.476	505.522	564.469	500.127	884.469	795.523
AT3G23680	7.42058	0.0025221	8.0715	0.000995028	0	0	2.45421	3.51469	4.87777	4.49347
AT3G23820	4.04261	8.14947e-20	4.12798	1.20947e-20	4.80007	4.22532	69.3316	79.6663	81.3293	76.7484
AT3G24480	3.71541	0.000471202	3.94793	0.000196959	0.744838	0.866733	10.0623	11.0648	11.2487	13.5703
AT3G25795	1.50831	0.000206627	2.53405	3.69081e-10	16.3037	18.2014	47.7345	50.3772	99.5463	100.204
AT3G43160	5.35214	3.85822e-27	5.29261	1.30815e-26	1.48968	2.81688	82.4616	91.1216	82.6234	83.9379
AT3G44720	4.68197	0.0037731	4.44834	0.0058974	0.331039	0.108342	5.64469	5.85782	4.47958	5.30229
AT3G46550	5.01711	3.66102e-06	5.31109	9.1464e-07	0.579319	0.216683	12.3938	13.9286	16.7238	15.5474
AT3G46620	4.41916	0.00235242	4.51391	0.00186032	0.248279	0.325025	6.99451	5.20695	6.47051	6.56046
AT3G47500	4.41531	5.83952e-05	4.21918	0.00012162	0.331039	0.975074	13.13	14.3191	11.6469	12.3121
AT3G47620	4.15046	1.9948e-05	4.14603	1.99271e-05	0.662078	1.08342	13.989	16.7924	18.0179	12.6716
AT3G50750	3.78747	0.010776	3.95954	0.00756391	0.413799	0.325025	5.03114	5.20695	5.87323	5.66177
AT3G52060	4.37874	0.00412182	4.29894	0.00481297	0.331039	0.216683	6.01283	5.46729	6.37096	4.49347
AT3G55200	5.39913	0.000556664	5.72407	0.000246292	0.0827598	0.216683	5.27656	7.02938	7.86416	7.54902
AT3G55220	4.38284	0.00444963	4.61965	0.0026687	0.413799	0.108342	5.39927	5.72764	6.37096	6.7402
AT3G55734	-1.01701	0.000549185	-1.52378	2.27798e-07	227.258	214.841	97.555	120.931	85.2116	68.5703
AT3G56360	4.42861	0.000260395	4.90764	4.96885e-05	0.331039	0.433366	9.08059	7.28973	11.9456	10.8742
AT3G57000	6.58836	1.67752e-05	7.09262	3.48719e-06	0	0.216683	9.93957	9.24233	13.6378	13.5703
AT3G57400	4.26832	0.00548329	4.14562	0.00693671	0.248279	0.325025	5.39927	5.59747	4.97731	5.12255
AT3G59100	4.23785	0.0254667	4.95425	0.00875782	0.0827598	0.216683	3.06777	2.4733	3.98185	5.12255
AT3G59884	-2.58345	0.0189648	-2.85066	0.00949412	19.7796	14.6261	1.84066	3.90521	2.88684	1.88726
AT3G59940	5.99941	3.7633e-40	5.85896	2.0702e-38	1.98624	1.40844	106.636	112.73	105.917	93.1046
AT3G59950	5.71149	0.000213363	5.68595	0.000224771	0.16552	0.108342	7.11722	7.4199	8.26234	6.02124
AT3G60080	3.62131	0.00551356	3.73503	0.00413743	0.579319	0.541708	6.25825	7.55007	8.56098	6.38072
AT3G60220	8.10663	0.00061987	7.75934	0.00105102	0	0	4.78572	4.81643	3.68321	3.86438
AT3G61460	4.71297	0.000864649	5.1483	0.000264937	0.16552	0.325025	5.64469	7.02938	8.95917	8.17811
AT3G61630	6.83061	0.000924475	6.97398	0.000711468	0	0.108342	6.13554	4.9466	6.6696	5.5719
AT3G63003	-0.992555	0.15264	-2.39012	0.000628884	40.6351	30.5523	17.3022	18.4847	8.56098	5.03268
AT3G63210	5.38731	0.00430124	5.65939	0.00265852	0.0827598	0.108342	4.41759	3.51469	5.17641	4.4036
AT3G63375	-1.47096	0.000525986	-1.56939	0.000210434	93.2703	119.609	38.8993	37.8805	41.8094	29.9265
AT4G00885	-1.26571	1.27057e-05	-2.57084	1.13873e-18	328.391	288.839	114.98	141.759	59.5287	44.3954
AT4G01070	4.68179	0.000590447	4.79806	0.000420982	0.248279	0.325025	7.73078	6.89921	8.76007	7.09967
AT4G01895	7.13554	0.00908809	7.41437	0.00664003	0	0	2.94506	1.95261	2.88684	3.05556
AT4G02130	3.30671	0.00634813	3.56558	0.0031843	0.579319	0.975074	7.48535	7.81042	9.85508	8.44771
AT4G02220	7.06133	0.0109914	7.3449	0.00807736	0	0	2.69964	1.95261	2.7873	2.87582
AT4G02970	1.60867	0.025195	2.11047	0.00321675	6.04147	6.06713	20.0018	16.9226	22.8956	29.3873
AT4G04565	2.70559	0.000296133	2.8403	0.000141677	2.73107	4.11698	20.8608	23.6916	27.0766	21.8382
AT4G04595	1.86354	0.000189447	1.87157	0.00017383	12.2485	13.001	45.6484	46.2117	46.0899	46.2827
AT4G06075	-0.810288	1.72368e-07	-0.997277	1.20987e-10	885.53	944.413	554.284	489.193	474.537	442.157
AT4G07120	2.3828	0.017019	2.78917	0.00509068	2.23451	1.62512	10.7985	9.37251	14.3347	12.402
AT4G13340	2.80542	0.000460156	2.91177	0.000270683	2.40003	2.92522	20.2473	16.9226	18.7147	21.299
AT4G13494	-0.649977	0.00132662	-0.379866	0.0601681	546.049	495.013	351.321	312.157	351.697	448.358
AT4G13495	-0.719056	5.94149e-08	-0.698985	1.32647e-07	1433.48	1445.38	927.57	821.266	854.704	918.644
AT4G13560	1.87614	4.21818e-05	1.87424	4.19942e-05	19.2003	14.4094	66.8773	56.6256	62.4155	60.9314
AT4G13770	4.65049	0.00217834	5.04088	0.000870686	0.331039	0.108342	5.03114	6.24834	7.86416	6.91994
AT4G14540	6.63344	0.00215709	6.57772	0.00233544	0	0.108342	5.15385	4.55608	4.57913	4.76307
AT4G15490	3.88267	5.10398e-05	3.8842	4.9613e-05	0.993118	0.975074	12.6392	16.4019	15.2306	13.8399
AT4G15550	5.28464	0.000255687	4.79535	0.000908823	0.331039	0.108342	9.2033	8.33112	6.47051	6.02124
AT4G18670	3.29261	1.21855e-09	3.28614	1.25295e-09	4.55179	4.65869	46.7528	43.478	43.004	46.8219
AT4G19170	5.22539	6.6564e-05	5.35113	4.32009e-05	0.16552	0.325025	9.44873	8.59146	9.2578	10.4248
AT4G19395	0.970531	4.1811e-05	0.665616	0.00494205	174.789	142.794	283.953	338.582	262.902	241.029
AT4G21595	-2.44214	0.00131019	-1.19488	0.110209	30.2901	24.5935	5.15385	4.9466	11.846	12.1324
AT4G23387	1.22151	0.000381869	2.16191	2.74237e-10	33.766	38.2446	93.3829	74.4593	176.197	145.948
AT4G23420	2.42751	0.0140435	2.81945	0.00422748	2.23451	1.62512	11.044	9.76303	14.6333	12.6716
AT4G23713	-0.655711	0.00413324	-0.493966	0.0304546	433.413	328.275	231.187	252.407	286.196	254.779
AT4G24805	7.62673	5.64176e-05	7.31988	0.000110716	0	0.108342	9.2033	9.8932	9.05871	6.38072
AT4G25290	4.47008	0.00444797	5.31317	0.000689968	0.16552	0.216683	5.03114	3.38452	6.47051	8.62745
AT4G26540	3.70938	0.000341615	3.75304	0.000285019	1.2414	0.650049	11.7802	13.1475	12.8415	12.8513
AT4G26542	3.82671	0.000488729	3.87324	0.00040983	1.2414	0.433366	11.4121	12.6268	12.2442	12.5817
AT4G30440	3.20321	0.00407377	3.25049	0.00350842	1.07588	0.975074	10.185	8.72164	10.5519	8.98693
AT4G32020	5.12716	3.93595e-10	5.11689	4.10018e-10	0.744838	0.650049	26.3828	22.52	23.3934	25.1634
AT4G34135	5.11223	8.32733e-08	4.82845	4.10454e-07	0.662078	0.433366	19.7564	18.4847	16.226	15.1879
AT4G34710	3.58043	1.84115e-06	3.78037	4.51741e-07	1.6552	2.05849	22.7015	21.6088	25.2848	25.6128
AT4G34975	5.36364	0.0241016	6.7101	0.00459734	0.0827598	0	1.71795	2.08278	4.18094	5.48203
AT4G34980	3.81839	0.00738744	3.85485	0.00676466	0.248279	0.650049	6.01283	6.50868	6.37096	6.47059
AT4G36030	4.61657	0.00107695	4.61647	0.00106256	0.248279	0.325025	5.39927	8.59146	7.06779	6.91994
AT4G36032	4.61657	0.00107695	4.61647	0.00106256	0.248279	0.325025	5.39927	8.59146	7.06779	6.91994
AT4G36550	7.2204	0.0063558	7.60469	0.00399572	0	0	2.3315	2.86382	3.18548	3.59477
AT4G37730	3.70247	0.000639646	3.71074	0.000612257	0.579319	1.19176	11.4121	11.4553	11.9456	11.0539
AT4G39260	3.97579	0.00512387	4.16981	0.00326712	0.413799	0.325025	5.03114	6.63886	6.96824	6.38072
AT5G00395	4.84913	0.0094877	4.68687	0.0121048	0.16552	0.108342	3.80403	4.16556	2.98639	4.13399
AT5G00660	6.10392	2.03398e-05	6.77806	2.1313e-06	0.248279	0	9.44873	8.85181	14.7329	14.469
AT5G01765	4.91369	0.00271385	4.58284	0.00515455	0.16552	0.216683	4.29488	7.15955	3.98185	5.12255
AT5G01890	5.22074	0.00928268	5.21905	0.00922433	0.0827598	0.108342	3.55861	3.51469	4.28049	2.78595
AT5G01915	4.15237	7.81184e-09	4.52854	2.82537e-10	1.90348	1.08342	26.8736	26.6856	31.8548	37.6552
AT5G02480	5.26977	0.00947775	5.09989	0.0119911	0.0827598	0.108342	3.80403	3.51469	2.19002	4.31373
AT5G02565	2.73667	0.00842766	3.25041	0.00169479	1.40692	1.3001	9.2033	8.85181	13.7374	12.0425
AT5G03190	6.26936	0.00687726	6.38406	0.0058677	0.0827598	0	2.69964	4.42591	4.47958	3.23529
AT5G03870	6.94726	0.0109949	7.54823	0.00563031	0	0	2.08608	2.21295	3.28503	3.23529
AT5G04315	6.96895	0.000637858	7.10068	0.000496705	0.0827598	0	5.89011	5.72764	7.06779	5.66177
AT5G04325	6.96895	0.000637858	7.10068	0.000496705	0.0827598	0	5.89011	5.72764	7.06779	5.66177
AT5G05250	4.61402	1.93001e-07	5.17324	4.85912e-09	0.662078	0.650049	15.0934	17.0528	22.1988	25.1634
AT5G10340	8.21521	1.86975e-181	8.38438	4.32876e-189	2.069	1.84181	564.469	604.657	643.666	670.874
AT5G10540	4.04703	0.00607179	3.71246	0.0118122	0.331039	0.433366	4.90843	7.68025	4.67868	5.30229
AT5G11790	4.11665	5.62587e-09	4.50004	1.73095e-10	1.90348	1.19176	26.9964	27.0761	32.1535	38.3742
AT5G14545	-0.600845	0.000281854	-0.2087	0.206975	3869.77	3034.97	2495.08	2057.79	2688.84	3286.07
AT5G14550	-0.598764	0.00029367	-0.207304	0.20978	3870.43	3035.08	2498.51	2061.43	2692.33	3289.04
AT5G14565	-1.19481	0.00537375	-0.991055	0.0209246	1669.93	2229.13	565.696	1137.59	1024.93	936.708
AT5G14570	6.28539	6.33526e-11	6.42026	2.35722e-11	0.496559	0.108342	25.033	24.2123	28.3707	25.7026
AT5G14840	4.84577	7.92225e-05	5.02441	4.17548e-05	0.662078	0.108342	10.9213	11.8458	11.7465	14.0196
AT5G15580	6.45595	0.00432767	6.45724	0.00428913	0.0827598	0	3.55861	4.55608	4.97731	3.14543
AT5G15845	4.26514	0.00883622	4.61464	0.00452735	0.0827598	0.433366	5.52198	4.16556	5.87323	6.47059
AT5G15850	4.18963	0.010687	4.60251	0.0049407	0.0827598	0.433366	5.03114	4.16556	5.77368	6.47059
AT5G19090	3.68743	0.018563	4.22628	0.00679356	0.413799	0.216683	4.29488	3.90521	6.07232	5.8415
AT5G20700	3.44953	0.00022444	3.68961	7.665e-05	1.07588	1.40844	13.13	13.9286	15.3301	16.6258
AT5G20730	5.75366	0.00100854	6.14039	0.000438998	0.0827598	0.108342	5.39927	4.81643	5.17641	8.17811
AT5G22090	4.4936	0.00257336	4.93708	0.000898532	0.248279	0.216683	4.90843	5.59747	7.36643	6.91994
AT5G23065	-1.00172	1.95308e-12	-0.921252	8.85716e-11	963.241	957.198	471.332	487.761	526.5	487.631
AT5G27850	4.22074	0.0144604	4.70991	0.0061999	0.16552	0.216683	3.31319	3.77504	5.27595	4.6732
AT5G28740	6.72174	0.00117908	7.04312	0.000666394	0	0.108342	4.29488	5.98799	7.36643	5.48203
AT5G35407	-1.00681	3.91938e-10	-1.32925	1.41962e-16	1405.26	1325.88	649.753	709.447	602.554	484.485
AT5G36210	1.24111	0.00258312	1.72612	2.61974e-05	24.4969	24.2685	60.9872	54.2824	86.3066	75.0409
AT5G45820	3.88601	0.00707486	3.8337	0.00781656	0.662078	0.216683	6.13554	7.02938	7.66506	5.03268
AT5G49660	5.02959	5.31865e-08	5.08916	3.5667e-08	0.413799	0.758391	18.7747	19.0054	19.5111	19.8611
AT5G50290	1.08722	4.60444e-06	1.42882	1.57943e-09	91.4496	98.4825	213.394	190.054	259.716	251.544
AT5G54270	3.73836	1.42171e-07	3.82483	6.98682e-08	2.56555	1.62512	25.892	30.3305	31.6557	28.0392
AT5G55540	5.27253	3.5988e-05	5.57574	1.2024e-05	0.248279	0.216683	9.44873	8.59146	11.7465	10.5147
AT5G58140	5.329	4.81939e-06	5.69442	9.83254e-07	0.331039	0.216683	10.4304	11.8458	16.027	12.6716
AT5G58150	7.57189	3.58951e-05	7.94515	1.42365e-05	0.0827598	0	8.34433	9.37251	12.3437	10.6046
AT5G59730	4.81679	0.000171718	5.25833	3.94428e-05	0.16552	0.433366	8.58975	7.94059	11.846	10.6046
AT5G59732	4.81679	0.000171718	5.25833	3.94428e-05	0.16552	0.433366	8.58975	7.94059	11.846	10.6046
AT5G62162	-1.56487	1.15288e-10	-1.37785	1.23803e-08	327.232	340.193	113.507	112.08	141.455	115.392
AT5G63790	4.67683	0.0115258	4.92403	0.00769401	0.16552	0.108342	3.55861	3.51469	4.0814	4.31373
AT5G63980	6.77115	0.00932416	1.64391	0.54675	0.0827598	0	5.89011	4.16556	0.199093	0.0898693
AT5G64760	7.74592	1.27161e-09	8.26687	8.84749e-11	0.0827598	0.108342	19.8791	20.5674	26.5789	31.4543
AT5G65310	7.17544	0.0100467	7.24132	0.0093135	0	0	2.82235	2.21295	3.38457	1.88726
AT5G65360	6.94235	0.0136449	7.32675	0.00912473	0	0	2.3315	1.95261	2.98639	2.60621
AT5G65630	4.34228	5.56355e-05	4.48884	3.0014e-05	0.579319	0.541708	10.9213	11.8458	13.3392	11.8627
AT5G65700	5.89892	0.000283031	5.93379	0.000257251	0.248279	0	7.23993	8.46129	7.36643	8.71732
ATCG00020	-1.02701	0.000580676	-1.66015	2.76076e-08	254.652	232.934	123.815	115.464	90.7862	63.5376
ATCG00230	-1.92978	0.00518391	-1.34938	0.04929	54.1249	36.2944	7.60806	16.1415	15.6288	19.8611
ATCG00840	-1.78376	0.000177593	-1.82847	0.000116295	91.7806	69.3386	22.3334	24.4727	23.9907	21.3889
ATCG00920	-0.203547	0.315831	-1.06335	1.66552e-07	523.621	487.429	473.05	404.97	268.377	215.507
ATCG00950	-0.200699	0.238917	-1.23581	4.50658e-13	792.673	847.231	742.4	684.453	384.149	312.206
ATCG00960	-0.108238	0.552903	-0.6974	0.000132419	651.899	651.241	609.627	599.32	453.931	349.771
ATCG00970	-0.813994	0.00444568	-1.18473	3.45459e-05	215.838	178.439	115.471	108.825	92.8767	80.6128
ATCG01160	-0.775349	0.00539654	-1.33017	1.84344e-06	216.003	183.747	121.238	112.34	82.723	76.299
ATCG01170	-0.0884184	0.633433	-0.66361	0.000346242	641.057	651.891	618.83	597.237	463.388	352.917
ATCG01180	-0.220997	0.221498	-1.23511	8.94631e-12	784.977	834.988	719.821	670.004	388.43	299.804
ATCG01210	-0.253379	0.218985	-1.11079	7.36606e-08	537.856	500.755	469.614	401.716	269.173	211.822
ATCG01300	-1.83302	0.000102264	-1.89666	5.54856e-05	93.3531	71.6138	21.8425	24.4727	21.3029	23.0065
