# Supplementary material for: FIERY1 promotes microRNA accumulation by suppressing rRNA-derived small interfering RNAs in Arabidopsis
Source: Nat Commun. 2019 Sep 27;10:4424. doi: 10.1038/s41467-019-12379-z (PMC6765019; doi:10.1038/s41467-019-12379-z)
Supplement: Supplementary file 7 — Supplementary Data 4 [file 41467_2019_12379_MOESM7_ESM.xlsx]

## Sheet: Sheet1
Supplementary Data 4 Overlap in genes with excess 21-nt siRNAs among different genotypes and statitiscal evaluation of significance of overlap
Intersections	Observed Overlap	Expected Overlap	Fold Enrichment	P value	DSGs
ein5 ski2-3 & xrn3-8	7	1.11614	6.27159	0.000140553	AT1G14920, AT2G44130, AT2G44140, AT3G09275, AT3G59940, AT5G01365, AT5G43740
fry1 & xrn3-8	31	1.21181	25.5815	2.11241e-34	AT1G01960, AT1G04903, AT1G04907, AT1G07357, AT1G08115, AT1G43860, AT1G66795, AT1G74090, AT1G74100, AT2G24103, AT2G44130, AT2G44140, AT3G01695, AT3G05675, AT3G08943, AT3G09275, AT3G23680, AT3G55200, AT3G55220, AT3G57400, AT3G59940, AT4G07120, AT4G15550, AT4G23420, AT5G01915, AT5G02480, AT5G04315, AT5G04325, AT5G11790, AT5G27850, AT5G28740
fry1 & ein5 ski2-3	79	1.2536	63.0185	3.71028e-124	AT1G05135, AT1G05560, AT1G05562, AT1G06000, AT1G06002, AT1G11700, AT1G13360, AT1G18000, AT1G18010, AT1G19300, AT1G35560, AT1G51680, AT1G55920, AT1G69160, AT1G73870, AT1G76878, AT1G76880, AT1G78080, AT1G79110, AT2G02950, AT2G08665, AT2G18160, AT2G18560, AT2G18570, AT2G21660, AT2G25490, AT2G26110, AT2G26975, AT2G34420, AT2G35940, AT2G35945, AT2G36470, AT2G38230, AT2G39870, AT2G44130, AT2G44140, AT2…
fry1 & ein5 ski2-3 & xrn3-8	4	0.00666285	600.344	7.50759e-11	AT2G44130, AT2G44140, AT3G09275, AT3G59940
dcp2 & xrn3-8	3	1.43504	2.09053	0.174164	AT2G44140, AT5G02480, AT5G67420
dcp2 & ein5 ski2-3	70	1.48453	47.1531	5.19723e-99	AT1G05523, AT1G06227, AT1G06237, AT1G08477, AT1G11700, AT1G13360, AT1G20070, AT1G22190, AT1G37130, AT1G55920, AT1G61740, AT1G62180, AT1G68840, AT1G69160, AT1G76180, AT1G76878, AT1G76880, AT1G77760, AT1G78080, AT1G79110, AT2G02950, AT2G18160, AT2G18570, AT2G21660, AT2G25250, AT2G25490, AT2G26975, AT2G31820, AT2G35940, AT2G35945, AT2G41430, AT2G44140, AT2G47015, AT2G47020, AT3G02470, AT3G12580, AT3…
dcp2 & ein5 ski2-3 & xrn3-8	1	0.00789021	126.739	0.00785958	AT2G44140
dcp2 & fry1	49	1.61177	30.4013	3.22858e-58	AT1G11700, AT1G13360, AT1G20450, AT1G33470, AT1G55920, AT1G69160, AT1G69530, AT1G76878, AT1G76880, AT1G78080, AT1G79110, AT2G02950, AT2G18160, AT2G18570, AT2G21660, AT2G25490, AT2G26975, AT2G30766, AT2G35940, AT2G35945, AT2G44140, AT3G02470, AT3G19380, AT3G22120, AT3G22121, AT3G23820, AT3G44720, AT3G46620, AT3G47620, AT3G56360, AT3G60080, AT3G61460, AT3G61630, AT4G13340, AT4G23387, AT4G24805, AT4…
dcp2 & fry1 & xrn3-8	2	0.00856652	233.467	3.60179e-05	AT2G44140, AT5G02480
dcp2 & fry1 & ein5 ski2-3	37	0.00886192	4175.17	1.00563e-123	AT1G11700, AT1G13360, AT1G55920, AT1G69160, AT1G76878, AT1G76880, AT1G78080, AT1G79110, AT2G02950, AT2G18160, AT2G18570, AT2G21660, AT2G25490, AT2G26975, AT2G35940, AT2G35945, AT2G44140, AT3G02470, AT3G19380, AT3G22120, AT3G22121, AT3G23820, AT3G44720, AT3G46620, AT3G47620, AT3G56360, AT3G60080, AT3G61460, AT4G13340, AT4G23387, AT4G24805, AT4G32020, AT4G34710, AT5G05250, AT5G20700, AT5G59730, AT5…
dcp2 & fry1 & ein5 ski2-3 & xrn3-8	1	4.71008e-05	21231.1	4.70997e-05	AT2G44140
vcs & xrn3-8	6	1.95059	3.07599	0.0140918	AT1G08115, AT2G44130, AT2G44140, AT4G16490, AT5G02480, AT5G67420
vcs & ein5 ski2-3	76	2.01786	37.6637	1.23918e-99	AT1G05523, AT1G06227, AT1G06237, AT1G08477, AT1G11700, AT1G13360, AT1G20070, AT1G22190, AT1G37130, AT1G55920, AT1G61740, AT1G62180, AT1G68840, AT1G69160, AT1G76180, AT1G76878, AT1G76880, AT1G77760, AT1G78080, AT2G08665, AT2G18160, AT2G18570, AT2G21660, AT2G25250, AT2G25490, AT2G31820, AT2G34420, AT2G35940, AT2G35945, AT2G39700, AT2G39870, AT2G41430, AT2G44130, AT2G44140, AT2G47015, AT2G47020, AT3…
vcs & ein5 ski2-3 & xrn3-8	2	0.0107248	186.483	5.6408e-05	AT2G44130, AT2G44140
vcs & fry1	54	2.19082	24.6484	4.81597e-59	AT1G08115, AT1G11700, AT1G13360, AT1G20450, AT1G33470, AT1G55920, AT1G69160, AT1G69530, AT1G72600, AT1G76878, AT1G76880, AT1G78080, AT2G08665, AT2G18160, AT2G18570, AT2G21660, AT2G25490, AT2G34420, AT2G35940, AT2G35945, AT2G39870, AT2G44130, AT2G44140, AT3G02470, AT3G19380, AT3G22120, AT3G22121, AT3G23820, AT3G44720, AT3G46620, AT3G47620, AT3G56360, AT3G60080, AT3G61460, AT3G61630, AT3G63210, AT4…
vcs & fry1 & xrn3-8	4	0.0116441	343.521	7.06276e-10	AT1G08115, AT2G44130, AT2G44140, AT5G02480
vcs & fry1 & ein5 ski2-3	38	0.0120456	3154.67	3.43439e-122	AT1G11700, AT1G13360, AT1G55920, AT1G69160, AT1G76878, AT1G76880, AT1G78080, AT2G08665, AT2G18160, AT2G18570, AT2G21660, AT2G25490, AT2G34420, AT2G35940, AT2G35945, AT2G39870, AT2G44130, AT2G44140, AT3G02470, AT3G19380, AT3G22120, AT3G22121, AT3G23820, AT3G44720, AT3G46620, AT3G47620, AT3G56360, AT3G60080, AT3G61460, AT4G13340, AT4G23387, AT4G24805, AT4G32020, AT4G34710, AT5G05250, AT5G20700, AT5…
vcs & fry1 & ein5 ski2-3 & xrn3-8	2	6.40222e-05	31239.1	2.01528e-09	AT2G44130, AT2G44140
vcs & dcp2	228	2.59439	87.882	0	AT1G02860, AT1G05523, AT1G05993, AT1G06227, AT1G06237, AT1G06267, AT1G07135, AT1G07770, AT1G08477, AT1G08847, AT1G09812, AT1G11700, AT1G12440, AT1G13245, AT1G13360, AT1G13609, AT1G15100, AT1G20070, AT1G20440, AT1G20450, AT1G21000, AT1G21050, AT1G22190, AT1G25550, AT1G25560, AT1G26270, AT1G27461, AT1G29640, AT1G33470, AT1G37130, AT1G48300, AT1G49500, AT1G55210, AT1G55920, AT1G61660, AT1G61740, AT1…
vcs & dcp2 & xrn3-8	3	0.0137891	217.563	4.18155e-07	AT2G44140, AT5G02480, AT5G67420
vcs & dcp2 & ein5 ski2-3	67	0.0142646	4696.95	9.76893e-231	AT1G05523, AT1G06227, AT1G06237, AT1G08477, AT1G11700, AT1G13360, AT1G20070, AT1G22190, AT1G37130, AT1G55920, AT1G61740, AT1G62180, AT1G68840, AT1G69160, AT1G76180, AT1G76878, AT1G76880, AT1G77760, AT1G78080, AT2G18160, AT2G18570, AT2G21660, AT2G25250, AT2G25490, AT2G31820, AT2G35940, AT2G35945, AT2G41430, AT2G44140, AT2G47015, AT2G47020, AT3G02470, AT3G12580, AT3G19380, AT3G21560, AT3G22120, AT3…
vcs & dcp2 & ein5 ski2-3 & xrn3-8	1	7.58158e-05	13189.9	7.5813e-05	AT2G44140
vcs & dcp2 & fry1	45	0.0154873	2905.62	3.61227e-143	AT1G11700, AT1G13360, AT1G20450, AT1G33470, AT1G55920, AT1G69160, AT1G69530, AT1G76878, AT1G76880, AT1G78080, AT2G18160, AT2G18570, AT2G21660, AT2G25490, AT2G35940, AT2G35945, AT2G44140, AT3G02470, AT3G19380, AT3G22120, AT3G22121, AT3G23820, AT3G44720, AT3G46620, AT3G47620, AT3G56360, AT3G60080, AT3G61460, AT3G61630, AT4G13340, AT4G23387, AT4G24805, AT4G32020, AT4G34710, AT4G34980, AT4G39260, AT5…
vcs & dcp2 & fry1 & xrn3-8	2	8.23143e-05	24297.1	3.33489e-09	AT2G44140, AT5G02480
vcs & dcp2 & fry1 & ein5 ski2-3	34	8.51527e-05	399283	1.57037e-181	AT1G11700, AT1G13360, AT1G55920, AT1G69160, AT1G76878, AT1G76880, AT1G78080, AT2G18160, AT2G18570, AT2G21660, AT2G25490, AT2G35940, AT2G35945, AT2G44140, AT3G02470, AT3G19380, AT3G22120, AT3G22121, AT3G23820, AT3G44720, AT3G46620, AT3G47620, AT3G56360, AT3G60080, AT3G61460, AT4G13340, AT4G23387, AT4G24805, AT4G32020, AT4G34710, AT5G05250, AT5G20700, AT5G59730, AT5G59732
vcs & dcp2 & fry1 & ein5 ski2-3 & xrn3-8	1	4.52584e-07	2.20953e+06	4.52583e-07	AT2G44140
