# Supplementary material for: FIERY1 promotes microRNA accumulation by suppressing rRNA-derived small interfering RNAs in Arabidopsis
Source: Nat Commun. 2019 Sep 27;10:4424. doi: 10.1038/s41467-019-12379-z (PMC6765019; doi:10.1038/s41467-019-12379-z)
Supplement: Supplementary file 8 — Supplementary Data 5 [file 41467_2019_12379_MOESM8_ESM.xlsx]

## Sheet: Sheet1
Supplementary Data 5 Predicted targeting of DSGs by miRNAs
miRNA_Acc.	Target_Acc.	Expectation	UPE$	miRNA_start	miRNA_end	Target_start	Target_end	miRNA_aligned_fragment	Target_aligned_fragment	Inhibition	Multiplicity
ath-miR828	AT3G25795.1	0.5	-1	1	22	876	897	UCUUGCUUAAAUGAGUAUUCCA	UGGAAUACUCAUUUGAGCAAGA	Cleavage	1
ath-miR5014b	AT1G08813	1.5	-1	1	21	113	133	AUUUGUACACCUAGAUCUGUA	UACAGAUCUAAGUGUACAAAU	Translation	1
ath-miR5021	AT3G60220.1	1.5	-1	1	20	324	343	UGAGAAGAAGAAGAAGAAAA	CUUUCUUCUUCUUCUUCUUC	Cleavage	2
ath-miR5021	AT3G19380.1	1.5	-1	1	20	270	289	UGAGAAGAAGAAGAAGAAAA	CUUUCUUCUUCUUCUUCUUC	Cleavage	3
ath-miR5021	AT3G22121.1	1.5	-1	1	20	101	120	UGAGAAGAAGAAGAAGAAAA	GUUUUUUUUUCUUCUUCUUA	Cleavage	1
ath-miR5629	AT5G11790.2	1.5	-1	1	22	2333	2354	UUAGGGUAGUUAACGGAAGUUA	UAACUUCCGUCAACUACCCUAA	Cleavage	1
ath-miR5629	AT5G11790.1	1.5	-1	1	22	1635	1656	UUAGGGUAGUUAACGGAAGUUA	UAACUUCCGUCAACUACCCUAA	Cleavage	1
ath-miR5629	AT5G01915	1.5	-1	1	22	109	130	UUAGGGUAGUUAACGGAAGUUA	UAACUUCCGUCAACUACCCUAA	Cleavage	1
ath-miR5664	AT1G07357	1.5	-1	1	21	176	196	AUAGUCAAUUUUAUCGGUCUG	UAGACCGAUAAAAGUGACUAU	Cleavage	1
ath-miR5996	AT4G13560.1	1.5	-1	1	22	1119	1140	UGACAUCCAGAUAGAAGCUUUG	ACAAACUUCUAUUUGGAUGUCA	Cleavage	1
ath-miR161.2	AT1G62914.1	2	-1	1	21	1229	1249	UCAAUGCAUUGAAAGUGACUA	UAGUCACUUUCAGCGCAUUGA	Cleavage	1
ath-miR414	AT4G02220.1	2	-1	1	21	344	364	UCAUCUUCAUCAUCAUCGUCA	UGAUGAUGAUGAGGAAGAUGA	Cleavage	2
ath-miR414	AT3G59940.1	2	-1	1	21	1298	1318	UCAUCUUCAUCAUCAUCGUCA	GAACGAUGAUGGUGAAGACGA	Cleavage	1
ath-miR5014a-5p	AT1G08813	2	-1	1	21	107	127	ACACUUAGUUUUGUACAACAU	AUGUUGUACAGAUCUAAGUGU	Cleavage	2
ath-miR5021	AT4G02130.3	2	-1	1	20	50	69	UGAGAAGAAGAAGAAGAAAA	UCUUCUUCUUCUUCUUCUCC	Cleavage	4
ath-miR5021	AT4G02130.1	2	-1	1	20	214	233	UGAGAAGAAGAAGAAGAAAA	UCUUCUUCUUCUUCUUCUCC	Cleavage	4
ath-miR5021	AT3G57400.1	2	-1	1	20	427	446	UGAGAAGAAGAAGAAGAAAA	UCUUCUUCUUCUUCUUCUCC	Cleavage	1
ath-miR5021	AT4G02130.2	2	-1	1	20	40	59	UGAGAAGAAGAAGAAGAAAA	UCUUCUUCUUCUUCUUCUCC	Cleavage	3
ath-miR5021	AT1G33240.3	2	-1	1	20	941	960	UGAGAAGAAGAAGAAGAAAA	CCUUCUUCUUCUUCUUCUCC	Cleavage	2
ath-miR5021	AT1G33240.2	2	-1	1	20	493	512	UGAGAAGAAGAAGAAGAAAA	CCUUCUUCUUCUUCUUCUCC	Cleavage	2
ath-miR5021	AT1G35560.1	2	-1	1	20	613	632	UGAGAAGAAGAAGAAGAAAA	GAUUCUUCUUCUUCUUCUCU	Cleavage	1
ath-miR5021	AT1G33240.1	2	-1	1	20	941	960	UGAGAAGAAGAAGAAGAAAA	CCUUCUUCUUCUUCUUCUCC	Cleavage	2
ath-miR5658	AT1G33240.1	2	-1	1	21	1713	1733	AUGAUGAUGAUGAUGAUGAAA	AAUCAUCAUUACCAUCAUCAU	Translation	3
ath-miR5658	AT1G33240.3	2	-1	1	21	1713	1733	AUGAUGAUGAUGAUGAUGAAA	AAUCAUCAUUACCAUCAUCAU	Translation	3
ath-miR5658	AT1G33240.2	2	-1	1	21	1265	1285	AUGAUGAUGAUGAUGAUGAAA	AAUCAUCAUUACCAUCAUCAU	Translation	1
ath-miR8181	AT2G36026.1	2	-1	1	20	153	172	UGGGGGUGGGGGGGUGACAG	CUGCCACUCCUCCACCCCCA	Cleavage	1
