# Supplementary material for: FIERY1 promotes microRNA accumulation by suppressing rRNA-derived small interfering RNAs in Arabidopsis
Source: Nat Commun. 2019 Sep 27;10:4424. doi: 10.1038/s41467-019-12379-z (PMC6765019; doi:10.1038/s41467-019-12379-z)
Supplement: Supplementary file 9 — Supplementary Data 6 [file 41467_2019_12379_MOESM9_ESM.xlsx]

## Sheet: Sheet1
Supplementary Data 6 Reads from sRNA-seq from immunoprecipitated AGO1 and AGO2 in fry1-6, fry1-6 rdr6-11, and WT
AGO1	IP in WT			IP in fry1-6			IP in fry1-6 rdr6-11
	1	2	3	1	2	3	1	2
Raw reads	32015067	35017141	31985079	28882893	35944695	31904434	20008310	21412124
Input reads	25492801	27928314	25125344	23875792	29724473	26657547	16569322	17925310
Unique mappers	9928541	10353485	9830762	5105940	6175875	5619766	5186544	5828847
Multi mappers	7376868	8144512	7433860	8608053	10886981	9168902	5675041	6111075
Unique mappers / input reads	0.389465	0.370716	0.391269	0.213854	0.207771	0.210813	0.313021	0.325174
Multi mappers / input reads	0.289371	0.291622	0.295871	0.360535	0.366263	0.343951	0.342503	0.340919
rRNA reads	927514	1135298	1050353	6110484	8013472	6503075	2389081	2490475
rRNA/mapped reads	0.0535968	0.0613741	0.0608385	0.445566	0.469644	0.439734	0.219957	0.208584
miRNA reads	10276272	11048175	10652971	3510276	4096364	3902721	4594166	5160981
miRNA/mapped reads	0.593818	0.597263	0.617041	0.255963	0.240075	0.263899	0.422974	0.432246
AGO2	IP in WT		IP in fry1-6		IP in fry1-6 rdr6-11
	1	2	1	2	1	2
Raw reads	18260854	24369989	24742894	20621390	25082426	21652951
Input reads	14007676	19728238	21119886	17372680	21574654	16857008
Unique mappers	3063325	6719169	3215886	2635546	4236909	3269754
Multi mappers	3734579	4925433	7840635	6659599	7255181	6613471
Unique mappers / input reads	0.218689	0.340586	0.152268	0.151706	0.196384	0.19397
Multi mappers / input reads	0.266609	0.249664	0.371244	0.383337	0.336283	0.392328
rRNA reads	1139767	1019855	6423498	5462902	4830740	3951212
rRNA/mapped reads	0.167664	0.0875818	0.580969	0.587716	0.420353	0.39979
miRNA reads	548110	1642405	254611	274211	759019	480143
miRNA/mapped reads	0.0806293	0.141044	0.0230281	0.0295005	0.0660471	0.0485816
