# Supplementary material for: FIERY1 promotes microRNA accumulation by suppressing rRNA-derived small interfering RNAs in Arabidopsis
Source: Nat Commun. 2019 Sep 27;10:4424. doi: 10.1038/s41467-019-12379-z (PMC6765019; doi:10.1038/s41467-019-12379-z)
Supplement: Supplementary file 10 — Supplementary Data 7 [file 41467_2019_12379_MOESM10_ESM.xlsx]

## Sheet: Sheet1
Supplementary Data 7 Annotated miRNA in input and AGO1 IP products from fry1-6, fry1-6 rdr6-11, and WT
miRNA	WT input vs. IP		miRNA abundance					fry1-6 input vs. IP		miRNA abundance					fry1-6 rdr6-11 input vs. IP		miRNA abundance
	log2FoldChange	pvalue	input_1	input_2	IP_1	IP_2	IP_3	log2FoldChange	pvalue	input_1	input_2	IP_1	IP_2	IP_3	log2FoldChange	pvalue	input_1	input_2	IP_1	IP_2
ath-miR837-3p	-2.26343	0.372039	2.31727	1.3001	0.288927	0.378419	0.463375	-0.926944	0.791525	0.490843	1.17156	0.218755	0.820496	0.270477	-0.819589	0.838837	1.12046	1.79123	0.644473	1.00503
ath-miR3932a;ath-miR3932b-3p	-0.0594133	0.989071	0.0827598	0.108342	0	0.21624	0.0579219	-3.21827	0.450991	0.613554	0.650868	0.145836	0.0586068	0	NA	NA	NA	NA	NA	NA
ath-miR852	-1.54626	0.452444	3.39315	2.16683	0.577854	1.3515	0.926751	-1.33752	0.583793	2.3315	1.82243	0.875019	0.644675	0.946671	-0.772782	0.811041	2.3343	2.35688	1.65722	1.08878
ath-miR390a-5p;ath-miR390b-5p	-0.0677142	0.914463	28.4694	26.7604	23.2875	26.9759	28.7872	-1.18275	0.192903	16.8114	18.745	9.47937	6.44675	7.57337	0.475065	0.437433	59.8514	54.5852	69.6952	89.3641
ath-miR398a-5p	-2.78596	0.451692	0.662078	0.866733	0.0577854	0.21624	0.0579219	NA	NA	NA	NA	NA	NA	NA	-2.62672	0.585192	0.46686	0.094275	0.0920676	0
ath-miR5655	NA	NA	NA	NA	NA	NA	NA	-0.489092	0.910515	0.245421	0	0.145836	0.117214	0	-0.487983	0.91717	0.186744	0.18855	0.184135	0.0837526
ath-miR5637	1.53763	0.482076	0.910358	0.433366	1.61799	2.1624	2.08519	2.03916	0.421943	0.245421	0.650868	1.82296	2.34427	1.35239	2.55385	0.328373	1.21384	0.56565	4.41924	6.03019
ath-miR8165	-3.00811	0.386525	0.827598	0.975074	0.0577854	0.16218	0.115844	-3.43642	0.433424	0.122711	0.390521	0.0729182	0	0	NA	NA	NA	NA	NA	NA
ath-miR5028	-0.205975	0.952289	0.579319	0.325025	0.231142	0.540599	0.405453	-1.4276	0.660954	0.981686	1.30174	0.218755	0.175821	0.879051	2.33008	0.525606	0.373488	0.56565	2.20962	2.51258
ath-miR866-3p	-3.32013	0.0181364	9.60014	9.6424	0.808996	0.864959	1.21636	-4.30805	0.00579041	8.83517	9.37251	0.291673	0.410248	0.676193	-5.86669	0.0741179	4.10837	5.75078	0	0.167505
ath-miR4245	-3.25623	0.451117	0.496559	0.216683	0	0.0540599	0.0579219	-0.934613	0.830376	0	0.260347	0.145836	0.0586068	0	1.27239	0.785115	0.186744	0.094275	0.0920676	0.586268
ath-miR840-5p	1.45206	0.219669	4.30351	2.49186	7.97439	8.59553	11.3527	0.989703	0.379944	5.52198	3.90521	9.33353	8.20496	10.5486	-0.676326	0.728385	6.62941	7.44773	3.86684	4.94141
ath-miR408-5p	4.50758	4.69079e-72	77.2977	55.2542	1756.68	1261.97	1507.94	3.77316	1.39565e-55	58.4103	51.9393	790.652	934.427	538.182	3.96412	6.97e-87	138.004	126.611	2224.63	1905.29
ath-miR5995b;ath-miR5595a	-2.82285	0.0842537	7.03458	5.41708	0.75121	1.13526	0.752985	-3.92585	0.118341	3.31319	2.60347	0.145836	0.234427	0.202858	-3.95785	0.289655	3.08127	2.2626	0.0920676	0.251258
ath-miR5027	4.12338	0.351097	0	0	0.173356	0.21624	0.521297	0.487255	0.912983	0	0.130174	0.145836	0.0586068	0.0676193	NA	NA	NA	NA	NA	NA
ath-miR391-3p	-4.08195	0.026487	6.37251	4.55035	0.404498	0.21624	0.347532	-5.3052	0.000360642	11.2894	12.1062	0.218755	0.527462	0.135239	-2.42222	0.360074	3.45476	6.50498	1.10481	0.753774
ath-miR5026	0.0429212	0.872743	870.799	940.296	1232.22	778.355	788.086	0.760754	1.55976e-06	546.676	476.826	840.528	864.216	896.632	-0.315565	0.157148	845.95	762.025	678.262	613.823
ath-miR5656	NA	NA	NA	NA	NA	NA	NA	-0.775131	0.856765	0.122711	0.260347	0.218755	0.117214	0	2.72476	0.57148	0.0933719	0	0.36827	0.251258
ath-miR3434-5p	-7.5797	0.0802919	1.48968	2.49186	0	0	0	-5.49032	0.11896	1.47253	2.34313	0	0.0586068	0.0676193	-2.66967	0.563071	1.40058	1.31985	0.0920676	0.335011
ath-miR829-5p	-3.25275	0.163891	2.81383	2.6002	0.462283	0.21624	0.173766	-4.88779	0.0352678	3.19048	4.81643	0.145836	0.0586068	0.202858	-2.11669	0.649474	0.46686	0.659925	0.0920676	0.167505
ath-miR172c;ath-miR172d-3p	6.44683	0.00948663	0.0827598	0	3.98719	4.00043	4.05453	2.80429	0.441154	0.122711	0.130174	0.729182	0.703282	1.21715	-0.0542645	0.990086	1.49395	0.471375	0.552406	1.34004
ath-miR172a;ath-miR172b-3p	4.2943	1.96761e-13	6.95182	2.92522	82.2864	112.877	97.0192	4.21672	1.40651e-07	1.59524	1.95261	38.5008	17.4062	43.0059	1.13385	0.1301	27.8248	28.094	52.0182	70.6872
ath-miR171b-5p	-0.829627	0.689579	2.15176	2.05849	1.21349	1.29744	1.04259	-0.631691	0.81209	1.1044	1.69226	1.16669	0.527462	1.01429	2.09952	0.349387	1.58732	1.60268	7.64161	6.03019
ath-miR171c-5p	1.6115	0.468429	0.662078	0.541708	1.79135	2.10834	1.62181	-0.330067	0.912006	0.613554	1.30174	0.729182	0.879103	0.676193	1.09349	0.715182	1.12046	1.69695	2.57789	3.43386
ath-miR8167a;ath-miR8167b;ath-miR8167c;ath-miR8167d;ath-miR8167e;ath-miR8167f	0.787966	0.666297	1.73796	1.40844	3.00484	3.35171	1.79558	-0.870736	0.793695	1.34982	0.520695	0.218755	0.234427	1.08191	NA	NA	NA	NA	NA	NA
ath-miR5663-5p	2.7905	0.00102917	5.04835	2.38351	25.31	26.3812	25.6594	2.68584	0.00826144	2.69964	2.21295	15.3857	9.25988	22.7877	-2.26211	0.623515	1.58732	0.94275	0.276203	0.251258
ath-miR829-3p.1	-6.25821	0.148874	2.23451	0.866733	0	0	0.0579219	-6.0817	0.161737	0.736264	0.911216	0	0	0	-5.34547	0.265459	0.653604	0.659925	0	0
ath-miR5643a;ath-miR5643b	0.651124	0.753512	1.32416	1.08342	2.65813	1.56774	1.44805	-0.0889927	0.983397	0.122711	0.260347	0.364591	0.175821	0	-2.03996	0.664113	0	0.7542	0.184135	0
ath-miR5634	-3.23933	0.45351	0.16552	0.541708	0	0.0540599	0.0579219	NA	NA	NA	NA	NA	NA	NA	-5.8614	0.221615	0.746976	1.1313	0	0
ath-miR398b-5p;ath-miR398c-5p	-2.65864	4.9036e-26	1803.67	1388.51	308.863	230.998	218.481	-2.63981	1.95319e-48	1757.95	1654.12	284.6	316.301	220.236	-3.17603	0.0173456	20.7286	26.8684	2.66996	2.59633
ath-miR5654-5p	3.74035	0.00071804	0.910358	1.08342	12.8284	14.1637	12.9166	3.1912	0.0720805	0.490843	0.520695	4.95844	4.57133	4.32764	-1.3474	0.770838	0.280116	0.848475	0.276203	0.167505
ath-miR8169	-1.55479	0.573122	1.2414	1.19176	0.462283	0.432479	0.347532	-4.60002	0.290778	0.368132	0.781042	0	0	0.0676193	-0.744517	0.875531	0.0933719	0.18855	0	0.167505
ath-miR4228-5p	-1.9557	0.653929	0.0827598	0.216683	0.0577854	0	0.0579219	-2.68392	0.516989	0.736264	0.911216	0.0729182	0.175821	0.135239	NA	NA	NA	NA	NA	NA
ath-miR8171	0.681071	0.874658	0.0827598	0.108342	0.173356	0.0540599	0.231688	NA	NA	NA	NA	NA	NA	NA	NA	NA	NA	NA	NA	NA
ath-miR5664	1.53746	0.727468	0	0.108342	0.173356	0.10812	0.173766	3.44858	0.0392819	0.613554	0.390521	6.78139	5.21601	4.46288	NA	NA	NA	NA	NA	NA
ath-miR862-3p	-1.60941	0.705283	0.248279	0.325025	0.115571	0.10812	0.0579219	-3.52251	0.409112	0.613554	0.911216	0.0729182	0.0586068	0.0676193	NA	NA	NA	NA	NA	NA
ath-miR837-5p	2.24008	0.610709	0	0.108342	0.231142	0.16218	0.347532	1.49466	0.736073	0.122711	0	0.218755	0.175821	0.135239	2.90087	0.546527	0	0.094275	0.36827	0.335011
ath-miR393b-3p	-3.75509	1.3646e-21	226.927	214.625	13.9263	20.0022	15.1176	-3.92733	8.32132e-16	97.555	120.801	6.70848	6.0365	8.79051	-0.991221	0.0868611	99.4411	101.534	53.9516	47.1527
ath-miR393a-3p	-1.27963	0.397858	4.71731	6.17547	2.48477	2.21646	2.02727	-0.591506	0.801489	2.3315	1.30174	1.53128	0.937709	1.14953	-1.24854	0.697095	2.14755	3.20535	0.828608	1.42379
ath-miR2111b-3p	-1.12232	0.786657	0.413799	0.325025	0.173356	0.16218	0.173766	0.820802	0.849022	0.122711	0.130174	0.291673	0.175821	0.202858	-0.737824	0.758653	4.48185	4.5252	2.30169	3.09885
ath-miR865-5p	-1.52017	0.603892	1.07588	0.975074	0.346712	0.378419	0.347532	-0.976099	0.789605	0.858975	0.650868	0.656264	0.293034	0.202858	-0.724548	0.824927	1.58732	2.92253	1.47308	1.25629
ath-miR5024-5p	2.08637	0.628893	0.16552	0	0.346712	0.432479	0.28961	1.52538	0.716595	0.245421	0.130174	0.875019	0.410248	0.338097	NA	NA	NA	NA	NA	NA
ath-miR408-3p	2.72055	7.67593e-63	608.616	626.973	4549.79	3867.88	3798.17	1.83174	4.99592e-25	271.191	370.344	1145.03	1217.03	1063.04	1.84584	3.95e-22	754.912	697.164	2942.48	2277.23
ath-miR8172	-2.38946	0.454343	0.993118	0.975074	0.173356	0.21624	0.173766	-1.02773	0.814211	0.122711	0.130174	0	0.117214	0.0676193	NA	NA	NA	NA	NA	NA
ath-miR5020b	-2.25146	0.288829	3.22763	3.57527	0.173356	0.810899	1.15844	-1.9644	0.49725	2.08608	1.30174	0.510428	0.117214	0.676193	-4.34454	0.366975	0.373488	0.282825	0	0
ath-miR5666	NA	NA	NA	NA	NA	NA	NA	2.47624	0.57769	0	0	0	0.117214	0.270477	NA	NA	NA	NA	NA	NA
ath-miR472-5p	-1.11331	0.452668	6.86906	4.33366	2.54256	2.21646	3.01194	-0.472548	0.804291	2.82235	2.73365	1.82296	1.81681	2.36668	-2.49449	0.239997	7.09627	9.4275	0.920676	2.01006
ath-miR8173	-2.21243	0.603742	0.248279	0.433366	0.0577854	0.16218	0	NA	NA	NA	NA	NA	NA	NA	NA	NA	NA	NA	NA	NA
ath-miR5649b;ath-miR5649a	0.863762	0.845379	0	0.108342	0.115571	0.0540599	0.115844	0.291658	0.946201	0.122711	0.130174	0	0.0586068	0.405716	NA	NA	NA	NA	NA	NA
ath-miR5023	3.28477	0.458759	0	0	0.173356	0.16218	0.173766	1.05783	0.811697	0	0.130174	0.218755	0.117214	0.0676193	NA	NA	NA	NA	NA	NA
ath-miR869.1	-0.444709	0.91674	0.0827598	0.325025	0.115571	0.21624	0.115844	-3.43642	0.433424	0.122711	0.390521	0	0.0586068	0	NA	NA	NA	NA	NA	NA
ath-miR841a-3p	2.89458	0.102399	0.413799	0.650049	4.27612	3.67607	3.88077	1.87126	0.27967	0.981686	1.30174	4.15634	4.04387	4.32764	4.19285	0.00652487	1.02709	1.03703	21.0835	16.6668
ath-miR5645d;ath-miR5645a;ath-miR5645b;ath-miR5645e;ath-miR5645f	-2.0489	0.258713	4.80007	3.46693	1.15571	0.973078	0.868829	-2.70497	0.401951	1.71795	1.17156	0.218755	0.175821	0.270477	NA	NA	NA	NA	NA	NA
ath-miR5014b	-2.67728	0.528903	0.413799	0.541708	0.0577854	0.10812	0.0579219	-1.14955	0.785296	0.490843	0.520695	0.364591	0.117214	0.202858	-3.49197	0.455603	1.12046	0.94275	0.184135	0
ath-miR829-3p.2	0.535679	0.849569	0.827598	0.325025	0.808996	0.486539	1.21636	-2.17954	0.571319	0.736264	1.04139	0.218755	0.234427	0.135239	3.63364	0.357764	0.280116	0.094275	1.38101	3.26635
ath-miR841b-3p	3.53514	0.422226	0.0827598	0	0.462283	0.486539	0.637141	2.6281	0.490188	0.122711	0.130174	0.875019	0.996316	0.473335	5.83948	0.177431	0	0.094275	4.05097	1.34004
ath-miR164c-3p	-3.6399	0.0143514	10.4277	9.20903	0.346712	0.973078	1.04259	-4.28832	0.00206859	10.7985	12.8872	0.947937	0.468855	0.405716	-1.3893	0.636434	2.70779	3.95955	1.28895	1.25629
ath-miR169a-5p	0.0263183	0.994467	0.413799	0.216683	0.288927	0.2703	0.405453	1.26595	0.775306	0	0.130174	0.145836	0.117214	0.202858	-1.90312	0.680312	0.840348	0.848475	0.36827	0.0837526
ath-miR5660	NA	NA	NA	NA	NA	NA	NA	2.56173	0.564424	0	0	0.218755	0.0586068	0.135239	5.14627	0.283693	0	0	0.552406	0.670021
ath-miR2934-3p	3.09922	0.48488	0	0	0.115571	0.21624	0.115844	2.75042	0.53567	0	0	0.0729182	0.0586068	0.338097	3.63056	0.452179	0	0	0.0920676	0.335011
ath-miR164b-3p	2.84059	0.00899155	1.6552	1.95015	12.3083	15.6233	10.7735	1.82535	0.202865	1.71795	1.82243	6.48972	6.44675	5.88288	2.10625	0.12351	4.76197	4.61948	23.4772	16.918
ath-miR846-5p	2.22063	0.00115985	7.44838	7.0422	29.8173	37.6257	33.8843	1.47792	0.11604	4.90843	5.72764	15.5316	13.421	15.4848	5.21513	9.59e-05	0.653604	0.848475	22.3724	33.4173
ath-miR158b	3.45451	7.53981e-31	37.8212	26.327	345.441	348.47	362.36	2.4668	7.92053e-19	40.74	42.8271	231.88	214.384	246.675	4.12109	5.19e-21	14.9395	16.3096	252.541	291.208
ath-miR168a-3p	-2.10762	6.14634e-06	111.726	89.1651	24.2121	22.4889	23.2267	-3.79568	5.22199e-26	203.823	246.419	19.615	12.8935	16.161	-1.62635	0.0140349	108.498	76.08	35.1698	24.6233
ath-miR168b-3p	-1.51407	0.139437	12.8278	17.3347	4.56505	6.00065	5.27089	-3.4547	0.000330812	25.4011	23.4313	2.91673	1.40656	2.36668	-4.3934	0.083328	6.72278	6.12788	0.276203	0.335011
ath-miR5024-3p	3.36437	0.0119974	0.662078	0.975074	9.41902	9.08206	6.71894	1.91375	0.0900215	2.94506	2.73365	10.1356	12.4246	9.53433	6.25884	4.87e-15	1.02709	1.31985	92.3438	87.354
ath-miR824-3p	-2.99737	0.00246741	30.2901	20.4766	1.84913	3.45983	4.2283	-3.28106	0.00312488	16.0751	18.0941	1.82296	1.28935	2.16382	-3.16955	0.00383435	31.373	41.1039	3.86684	4.18763
ath-miR156g	6.42694	2.23893e-23	1.48968	0.541708	78.5304	96.8213	92.2696	4.02187	0.000523044	1.1044	0.520695	13.2711	14.3001	12.1039	4.37232	9.64e-07	2.3343	3.67673	61.5012	62.982
ath-miR5659	-1.56039	0.568064	1.57244	0.975074	0.520069	0.486539	0.28961	-3.16369	0.465338	0.368132	0.390521	0	0.0586068	0.0676193	-2.43583	0.613638	0.280116	0.18855	0	0.0837526
ath-miR2112-5p	NA	NA	NA	NA	NA	NA	NA	NA	NA	NA	NA	NA	NA	NA	-1.37972	0.766199	0.746976	0.18855	0.276203	0.0837526
ath-miR390b-3p	-2.19273	0.364184	1.82072	2.27517	0.288927	0.648719	0.405453	-3.3911	0.195705	2.57693	2.60347	0.218755	0.117214	0.405716	-4.51867	0.294517	2.52104	1.5084	0.0920676	0.0837526
ath-miR390a-3p	-1.06906	0.253874	15.8899	17.3347	8.95674	6.10877	8.68829	-2.35243	0.103127	7.9762	8.72164	1.53128	1.81681	1.55524	2.1053	0.10372	6.25592	4.33665	23.3852	22.1944
ath-miR845a	5.39588	2.52222e-09	32.6901	37.3778	350.931	1965.67	2108.36	4.34107	6.04072e-165	91.4195	73.0274	1599.02	1758.09	1643.83	5.14565	1.24e-34	15.313	8.10765	442.845	386.351
ath-miR160c-3p	-2.39603	0.166918	5.29663	4.98371	0.577854	1.13526	1.21636	-2.56271	0.171447	5.15385	4.55608	0.875019	0.644675	0.946671	-1.01254	0.673478	5.69569	4.05383	1.56515	3.26635
ath-miR395a;ath-miR395d;ath-miR395e	0.560123	0.327473	27.7245	26.652	39.6408	34.0577	46.5692	-1.04957	0.0343653	55.9561	64.5661	29.0944	29.7723	28.4677	2.35973	0.00236871	16.9003	11.313	84.5181	60.3019
ath-miR395b;ath-miR395c;ath-miR395f	2.05949	2.41388e-06	37.0764	39.978	218.14	115.094	148.512	-0.35101	0.365571	84.3023	89.6897	66.2097	80.643	57.7469	2.52676	9.44e-08	40.8969	36.5787	270.863	175.629
ath-miR2112-3p	0.037836	0.992126	0.413799	0.216683	0.231142	0.16218	0.579219	1.06947	0.721783	0.245421	0.781042	0.947937	0.996316	1.28477	1.66561	0.39641	2.89453	2.54543	6.5368	10.7203
ath-miR158a-5p	-2.61769	0.0111378	14.7312	24.4852	3.98719	2.75706	2.83817	-4.92196	1.44906e-07	27.978	35.4072	1.31253	1.34796	0.473335	0.687323	0.680913	7.18964	5.09085	10.3116	9.46405
ath-miR159b-5p	0.349687	0.844117	2.069	2.05849	3.1782	2.97329	1.73766	-0.627912	0.802164	1.59524	1.56208	1.23961	0.879103	0.946671	0.604357	0.824576	2.52104	1.79123	3.03823	3.51761
ath-miR167a-3p	-1.91118	0.11969	15.3106	7.58391	2.54256	3.40577	3.18571	-2.31686	0.0920269	7.9762	11.0648	2.69797	1.34796	1.69048	-4.20913	7.88e-06	51.6347	56.0936	3.31443	2.51258
ath-miR8175	-3.97561	0.350935	0.662078	1.08342	0	0.10812	0.0579219	-3.53264	0.321382	1.96337	0.650868	0.145836	0.0586068	0.135239	-5.9969	0.211024	1.12046	0.94275	0	0
ath-miR861-3p	-6.15059	0.156041	1.90348	0.975074	0	0.0540599	0	-5.922	0.0511592	2.08608	3.51469	0.0729182	0	0.0676193	-5.92943	0.21625	1.12046	0.848475	0	0
ath-miR169f-3p	-5.88625	4.41626e-06	19.9451	17.443	0.173356	0.540599	0.231688	-7.01751	1.59368e-07	16.0751	18.2243	0.145836	0.117214	0.135239	-7.8305	0.00326885	10.8311	8.95613	0	0.0837526
ath-miR172b-5p;ath-miR172e-5p	-2.16177	0.44341	1.73796	0.975074	0.462283	0.21624	0.231688	-3.0355	0.259199	2.45421	2.21295	0.145836	0.234427	0.473335	-4.48196	0.338765	1.12046	2.6397	0	0.167505
ath-miR160a-3p	-4.60772	0.182697	2.069	1.62512	0.173356	0.0540599	0	-3.53708	0.226275	1.71795	2.4733	0.145836	0.0586068	0.338097	-3.33129	0.18048	5.9758	6.4107	0.644473	0.586268
ath-miR5630a;ath-miR5630b	NA	NA	NA	NA	NA	NA	NA	0.530296	0.905403	0.122711	0	0.145836	0.0586068	0.0676193	NA	NA	NA	NA	NA	NA
ath-miR396b-3p	-0.159879	0.79845	31.4487	27.0854	27.6792	23.3539	27.5708	-1.67162	0.00283051	49.3297	64.1756	18.74	19.2816	15.4172	-0.386894	0.669231	37.4422	29.9795	28.4489	23.1157
ath-miR156f-3p	-2.31123	0.386751	1.98624	1.19176	0.231142	0.324359	0.405453	-5.27986	0.15658	1.47253	1.82243	0	0.0586068	0.0676193	-2.03151	0.665431	0.46686	0.282825	0.184135	0
ath-miR156d-3p	-4.96419	0.0370496	2.81383	4.11698	0.0577854	0.21624	0.0579219	-4.57578	0.0725966	2.94506	3.25434	0.145836	0.175821	0.0676193	-1.63775	0.735496	0	0.282825	0.0920676	0
ath-miR156c-3p	0.363569	0.380965	88.1392	58.5044	98.4085	93.4155	91.2849	0.73117	0.111754	36.3224	36.3185	69.4911	52.5703	58.8288	-4.9201	6.17e-11	89.0768	112.282	2.11755	4.52264
ath-miR156a-3p	1.83464	2.4275e-07	78.7046	49.7288	253.389	218.889	215.296	2.05918	9.24217e-09	29.4506	31.502	141.461	114.811	124.758	-3.87006	1.58e-06	63.773	89.8441	4.05097	6.44895
ath-miR157a-3p;ath-miR157b-3p	-4.48815	1.59144e-34	262.68	263.378	13.9841	10.812	10.368	-4.17813	1.0514e-33	241.249	235.094	12.8336	15.5894	11.022	-3.54643	1.54e-07	103.456	100.874	9.11469	8.37526
ath-miR157c-3p	-4.98179	1.43083e-14	96.7462	111.375	4.62283	3.45983	1.79558	-5.57967	7.07694e-19	86.1429	66.1282	1.82296	1.93403	1.01429	-1.32748	0.334651	18.3009	17.1581	9.02262	5.10891
ath-miR172e-3p	2.4737	0.406573	0.248279	0.108342	0.75121	1.13526	1.10052	3.60349	0.408174	0	0.130174	1.38545	0.293034	0.676193	1.72388	0.628686	0.46686	0.94275	1.47308	3.1826
ath-miR165a-5p	-3.28601	3.8672e-05	41.7109	32.9358	4.62283	3.73013	3.12778	-4.10817	3.63818e-07	36.8132	37.2297	2.77089	2.05124	1.62286	-4.35604	0.00098929	27.9182	26.8684	1.84135	0.837526
ath-miR166e-5p	-2.78093	0.0558322	9.2691	7.25888	1.32906	1.3515	0.926751	-3.1688	0.0385473	8.34433	8.98198	0.947937	1.46517	0.473335	-3.37992	0.0317665	16.2467	17.818	1.93342	1.34004
ath-miR166a-5p;ath-miR166b-5p	-3.24694	1.07881e-07	84.8288	62.6214	9.47681	7.56839	6.25557	-3.23826	8.59524e-06	45.6484	38.7918	3.86467	5.62626	3.92192	-6.18685	2.66e-13	70.1223	88.7128	0.920676	1.25629
ath-miR169b-3p	-0.568583	0.892752	0.496559	0.216683	0	0.432479	0.28961	NA	NA	NA	NA	NA	NA	NA	NA	NA	NA	NA	NA	NA
ath-miR169a-3p	-3.59501	0.411196	0.16552	0.325025	0	0.0540599	0	NA	NA	NA	NA	NA	NA	NA	-3.54147	0.464224	0.0933719	0.282825	0	0
ath-miR399c-5p	-3.69118	0.209115	2.15176	1.3001	0.0577854	0.0540599	0.28961	-1.46639	0.729809	0.368132	0.390521	0.218755	0.0586068	0.135239	-3.28522	0.377368	2.70779	2.35688	0.184135	0.335011
ath-miR2111a-3p	-5.05207	0.244941	0.910358	0.433366	0	0	0.0579219	NA	NA	NA	NA	NA	NA	NA	-5.53725	0.248502	0.840348	0.659925	0	0
ath-miR5644	-2.21796	0.526604	1.2414	0.325025	0.115571	0.21624	0.173766	-1.79633	0.674306	0.368132	0.260347	0.145836	0.0586068	0.0676193	NA	NA	NA	NA	NA	NA
ath-miR396a-3p	-0.419139	0.350054	92.4427	87.54	82.8643	50.7082	68.3479	-1.19028	0.00634414	105.777	106.352	47.9802	60.5995	30.8344	-1.68996	0.00243927	110.459	149.803	42.8114	37.8562
ath-miR864-3p	-0.122556	0.977591	0.16552	0	0.0577854	0	0.173766	NA	NA	NA	NA	NA	NA	NA	-1.70239	0.725746	0.0933719	0.18855	0	0.0837526
ath-miR830-3p	1.05392	0.762942	0.16552	0.325025	0.520069	0.540599	0.463375	0.137601	0.974047	0.245421	0.390521	0.291673	0.351641	0.405716	4.55609	0.318636	0.186744	0	2.30169	2.09382
ath-miR850	2.76022	0.000854367	3.47591	3.46693	26.8124	20.0562	23.6901	4.36041	5.42442e-10	2.08608	1.69226	38.5008	43.8379	34.1478	6.64128	1.74e-13	1.96081	0.18855	113.888	100.838
ath-miR167c-5p	3.78532	0.000525535	1.2414	0.866733	17.9713	11.5688	14.1909	1.84395	0.228588	1.34982	1.69226	5.83346	5.74347	4.80097	4.95195	5.1e-05	1.12046	1.03703	24.3979	42.3788
ath-miR1888a	2.56688	0.0076339	3.72419	2.16683	15.1398	19.0831	18.2454	2.90028	0.00564098	1.47253	2.34313	13.6357	15.4722	13.5915	4.8927	2.37e-06	1.6807	1.41413	44.2845	47.6553
ath-miR856	NA	NA	NA	NA	NA	NA	NA	4.8135	0.131111	0	0.130174	1.96879	1.75821	1.69048	5.80271	0.00114167	0.280116	0.282825	14.0863	17.3368
ath-miR2111a-5p;ath-miR2111b-5p	-1.30889	0.719306	0.579319	0.541708	0.346712	0.21624	0.115844	2.68398	0.543156	0	0.130174	0.437509	0.468855	0.338097	1.25446	0.785407	0.373488	0.282825	0.644473	0.921279
ath-miR870-3p	5.27699	0.231884	0	0	0.462283	0.810899	0.752985	3.1186	0.479546	0	0.130174	0.437509	0.703282	0.540955	5.06834	0.159301	0.0933719	0.094275	2.94616	3.35011
ath-miR839-5p	6.20565	0.000376872	0.248279	0	8.78338	10.0011	10.0205	6.70097	0.00181825	0.122711	0	6.56264	6.09511	6.96479	6.58229	1.28e-09	0.46686	0.56565	45.5735	53.3504
ath-miR841b-5p	4.78343	0.160379	0	0.108342	0.924566	1.40556	1.91142	3.16788	0.197868	0.122711	0.390521	1.38545	2.81313	2.70477	5.45822	0.254394	0.0933719	0	2.02549	2.09382
ath-miR841a-5p	4.08941	3.90099e-05	0.993118	1.08342	18.838	15.8936	18.2454	4.26229	1.44284e-09	1.71795	2.34313	42.2197	31.2374	43.344	5.80277	6.95e-06	0.653604	0.471375	33.3285	29.4809
ath-miR777	1.00493	0.802044	0.248279	0.108342	0.231142	0.324359	0.521297	1.05276	0.812589	0	0.130174	0.0729182	0.0586068	0.270477	-2.26636	0.629614	0.280116	0.56565	0.0920676	0.0837526
ath-miR406	-1.02341	0.810833	0.16552	0.216683	0.0577854	0.10812	0.115844	NA	NA	NA	NA	NA	NA	NA	NA	NA	NA	NA	NA	NA
ath-miR824-5p	0.577714	0.56342	10.7588	5.52542	11.4415	13.4609	11.5844	1.04935	0.436487	2.3315	3.90521	6.12513	5.86068	7.37051	2.5782	0.00222136	8.77696	11.2187	57.266	62.1445
ath-miR833a-3p	0.698959	0.75932	1.15864	0.650049	1.56021	1.45962	1.39013	1.61239	0.564993	0.368132	0.520695	1.23961	1.34796	1.48763	5.21981	0.275759	0	0.094275	0.828608	2.68008
ath-miR169h;ath-miR169i;ath-miR169j;ath-miR169k;ath-miR169l;ath-miR169m;ath-miR169n	-0.820951	0.805536	0.662078	0.541708	0.288927	0.2703	0.463375	0.504014	0.910092	0.122711	0	0.0729182	0.0586068	0.135239	-1.44745	0.755208	0.560232	0.3771	0.0920676	0.251258
ath-miR167c-3p	-0.529635	0.679808	5.79319	8.88401	7.68546	3.62201	3.93869	-3.14661	0.000951704	20.37	27.9873	2.84381	3.51641	1.82572	2.33367	0.103621	4.38848	3.11108	16.1118	21.6919
ath-miR5639-5p	-0.376049	0.931103	0.0827598	0.108342	0	0.16218	0.0579219	3.75773	0.36801	0	0.130174	0.729182	0.468855	1.42001	4.65704	0.332607	0	0	0.36827	0.502516
ath-miR826a	-2.36071	0.487889	0.993118	0.975074	0.0577854	0.0540599	0.463375	NA	NA	NA	NA	NA	NA	NA	5.05501	0.162438	0.0933719	0.094275	2.30169	3.93637
ath-miR400	0.607673	0.751248	1.98624	1.08342	1.67578	2.97329	2.3748	1.89478	0.533722	0.245421	0.390521	1.09377	0.761889	1.69048	3.60293	0.0249742	1.30721	1.41413	14.6387	18.4256
ath-miR5633	3.2451	0.150394	0.248279	0.216683	2.25363	2.10834	2.25895	3.10498	0.404131	0.245421	0	1.38545	0.644675	1.14953	NA	NA	NA	NA	NA	NA
ath-miR447a.2-3p	2.08809	0.000465864	72.7459	24.3769	139.898	321.494	158.416	2.75791	3.55465e-18	28.1008	33.3245	193.452	177.403	252.288	3.99839	2.44e-31	28.7586	28.2825	441.28	470.355
ath-miR171a-5p;ath-miR170-5p	3.71512	8.2337e-36	41.3799	30.8773	387.682	525.462	511.682	2.75968	3.0889e-19	30.4323	37.7504	241.724	184.26	266.555	3.81049	6.02e-25	28.3851	26.1142	380.147	384.508
ath-miR866-5p	2.62218	0.119639	0.910358	0.541708	3.23598	4.64915	5.5605	1.61764	0.341779	1.71795	1.04139	3.57299	3.92666	5.20669	NA	NA	NA	NA	NA	NA
ath-miR5647	3.31085	0.452409	0.0827598	0	0.693425	0.432479	0.231688	1.42701	0.674807	0.245421	0.390521	0.656264	1.23074	0.676193	3.35291	0.470323	0.0933719	0.18855	1.28895	1.5913
ath-miR860	1.01227	0.681372	0.496559	0.758391	1.38685	1.18932	1.21636	1.7806	0.571551	0.368132	0.260347	0.729182	0.820496	1.69048	2.63301	0.569341	0.186744	0.18855	0.736541	1.5913
ath-miR161.2	1.52868	0.00378582	17.4623	21.0183	53.3359	60.6012	52.5352	1.78482	0.000686391	15.5843	16.0114	49.2927	48.7609	65.2527	2.99891	2.07e-05	10.7378	11.7844	84.9784	95.0592
ath-miR847	5.13241	1.9507e-08	0.993118	0.541708	22.363	27.6787	31.4516	5.64282	3.34681e-08	0.490843	0.390521	23.4797	22.4464	20.2182	5.78799	4.39e-11	1.6807	0.94275	70.6158	74.3723
ath-miR3434-3p	NA	NA	NA	NA	NA	NA	NA	NA	NA	NA	NA	NA	NA	NA	-1.62908	0.736866	0.186744	0.094275	0.0920676	0
ath-miR864-5p	4.01355	0.339033	0.0827598	0	0.866781	0.648719	0.695063	2.24738	0.591222	0.122711	0.130174	0.656264	0.468855	0.676193	6.1112	0.127006	0	0.094275	2.48583	4.02013
ath-miR842	3.51088	0.142023	0.248279	0.108342	2.02249	2.27052	1.8535	0.49889	0.846602	1.1044	0.781042	1.09377	1.34796	1.55524	4.03084	0.204237	0.280116	0.18855	3.22237	4.43889
ath-miR868-5p	1.8434	0.540248	0.16552	0.325025	0.693425	1.24338	0.695063	3.38354	0.442861	0	0.130174	1.02086	0.527462	0.473335	2.95726	0.528173	0.0933719	0.094275	0.36827	1.08878
ath-miR397a	3.81821	0.0145806	0.413799	0.433366	5.1429	6.05471	6.71894	4.89576	0.0249222	0.122711	0.130174	4.30218	3.80944	3.17811	2.46108	0.411627	1.12046	0.282825	3.95891	3.76887
ath-miR397b	4.27885	3.94747e-08	1.6552	1.51678	32.4176	29.6789	30.3511	5.12925	0.000202601	0.122711	0.520695	13.0524	9.37709	11.1572	2.52665	0.0154741	5.13546	8.20193	37.6556	39.1962
ath-miR393a-5p;ath-miR393b-5p	1.02873	0.613116	1.32416	0.758391	2.02249	2.21646	2.14311	1.09346	0.699456	0.368132	0.781042	1.53128	0.996316	1.14953	4.19521	0.0400317	0.560232	0.56565	7.64161	12.9817
ath-miR862-5p	5.0798	0.00673501	0.0827598	0.216683	4.96954	5.67629	4.28622	3.50842	0.0604051	0.245421	0.520695	4.30218	3.75084	5.00383	7.36113	0.0002534	0.0933719	0.094275	17.0325	13.8192
ath-miR158a-3p	3.35698	1.03387e-53	6733.75	4223.26	53942.4	56145.8	58312.3	3.09109	5.48489e-123	3311.47	3922.65	30513.7	27085.2	34867.4	3.95909	2.86e-215	3958.32	3826.62	57188.8	63887.4
ath-miR853	5.3522	0.225264	0	0	0.346712	0.919018	0.868829	3.53769	0.422044	0	0.130174	0.8021	0.703282	0.743813	3.3168	0.350751	0.280116	0.282825	2.76203	2.84759
ath-miR169g-3p	-3.2361	0.460791	0.16552	0.216683	0	0.0540599	0	NA	NA	NA	NA	NA	NA	NA	NA	NA	NA	NA	NA	NA
ath-miR836	1.32772	0.76369	0	0.108342	0.173356	0.16218	0.0579219	-1.5371	0.72264	0.245421	0.130174	0	0.0586068	0.135239	NA	NA	NA	NA	NA	NA
ath-miR162a-3p;ath-miR162b-3p	3.64482	5.67649e-113	1010.25	1020.36	14439.5	11998.2	11661.5	2.51738	1.2585e-17	517.348	562.09	2982.65	3987.26	2300.34	5.52134	0	330.723	320.441	15360.8	14546.7
ath-miR845b	4.74882	0.000294291	0.579319	0.541708	4.04498	20.0562	21.1415	4.34666	8.25218e-14	2.82235	2.73365	52.3553	58.2552	58.9641	4.70631	0.0268478	0.280116	0.471375	10.4036	9.21279
ath-miR168a-5p;ath-miR168b-5p	4.59823	4.48817e-158	71.339	65.1133	1567.26	1688.4	1704.41	3.10488	4.78821e-68	90.0697	105.441	888.727	826.005	807.916	5.08556	2.69e-144	84.4082	71.7433	2406.74	2895.5
ath-miR165a-3p;ath-miR165b	5.3551	3.37636e-160	667.292	462.077	21380.1	24380.6	23590	3.9529	3.72671e-171	278.063	363.445	5016.99	4599.29	5283.44	5.09476	3.4e-157	240.246	170.732	6260.69	7783.64
ath-miR166a-3p;ath-miR166b-3p;ath-miR166c;ath-miR166d;ath-miR166e-3p;ath-miR166f;ath-miR166g	3.74222	1.63879e-74	3950.13	2600.31	45156.4	43529.5	42805.2	2.86562	2.16996e-135	1406.14	1671.17	11064.5	11409.6	11168.3	3.87767	9.72e-125	1214.02	959.814	14302.6	17651.2
ath-miR4228-3p	4.08111	0.0462812	0.16552	0.216683	3.00484	4.00043	2.66441	3.59465	0.148779	0.122711	0.260347	2.04171	2.52009	2.36668	5.15991	0.281329	0	0.094275	1.10481	2.26132
ath-miR780.1	2.585	0.485064	0.0827598	0.108342	0.75121	0.2703	0.695063	2.18782	0.606461	0.122711	0.130174	0.583346	0.468855	0.676193	6.19951	0.195787	0	0	1.19688	1.34004
ath-miR5642b;ath-miR5642a	1.01516	0.465144	2.23451	3.25025	5.1429	5.62223	5.85011	3.00038	7.82869e-39	87.2473	104.399	783.506	571.358	945.318	3.18573	2.77e-05	9.9908	7.44773	84.0577	74.6236
ath-miR851-5p	3.69808	0.206245	0.0827598	0.108342	1.32906	1.56774	0.810907	4.1389	0.278274	0.122711	0	0.729182	1.23074	1.35239	5.8759	0.0615511	0.186744	0	4.69545	6.28145
ath-miR859	3.90604	0.346721	0	0.108342	0.75121	1.24338	0.347532	1.70963	0.699579	0.122711	0	0.218755	0.0586068	0.338097	3.70991	0.428261	0.186744	0	1.10481	1.34004
ath-miR869.2	4.38861	1.30523e-06	2.069	0.758391	22.363	34.5983	32.61	2.16084	0.302237	0.613554	0.650868	3.06257	2.5787	2.84001	6.46638	0.00188328	0.186744	0.094275	10.0354	14.8242
ath-miR5999	1.75312	0.684904	0.16552	0	0.462283	0.2703	0.115844	NA	NA	NA	NA	NA	NA	NA	NA	NA	NA	NA	NA	NA
ath-miR830-5p	2.18088	0.609259	0.248279	0	0.808996	0.432479	0.463375	2.83964	0.520255	0.122711	0	0.656264	0.351641	0.338097	2.67416	0.497547	0.280116	0.3771	1.93342	2.26132
ath-miR828	3.84937	0.377875	0.0827598	0	0.520069	0.756839	0.695063	2.68461	0.518043	0.245421	0	0.656264	0.703282	1.01429	1.96782	0.581803	0.560232	0.659925	1.84135	2.93134
ath-miR2934-5p	2.39389	0.591091	0	0	0	0.21624	0.0579219	2.50791	0.572759	0	0	0	0.0586068	0.338097	4.81406	0.316337	0	0	0.552406	0.418763
ath-miR5997	2.58331	0.42021	0.16552	0.108342	0.75121	1.0812	0.637141	3.405	0.440339	0.122711	0	0.656264	0.996316	0.338097	7.81914	0.0535523	0	0	2.8541	4.94141
ath-miR161.1	3.30218	1.87899e-92	1857.21	2323.06	20462	21729.2	19657.8	2.53861	2.3314e-94	1215.2	1293.15	8064.32	6630.66	7166.3	4.81343	8.62e-231	1178.17	942.562	31562.2	28069.1
ath-miR167a-5p;ath-miR167b	2.87174	2.79201e-59	482.159	402.706	2922.21	3415.02	3379.28	2.99437	4.92404e-75	142.222	154.646	1302.32	1087.68	1158.39	4.90547	1.76e-153	209.713	226.354	5389.82	7679.2
ath-miR167d	2.21595	8.86524e-08	29.3797	22.1017	105.689	131.744	121.578	2.20476	1.27952e-05	12.1484	14.8398	58.7721	71.2073	56.5974	2.37446	0.0033855	14.0992	10.9359	53.7675	76.0474
ath-miR156h	5.85265	0.0366309	0.0827598	0	2.88927	2.05428	3.01194	3.57185	0.266914	0	0.260347	1.45836	1.40656	1.7581	3.50408	0.465595	0.0933719	0	0.644473	0.418763
ath-miR156j	4.91135	0.162178	0.0827598	0	0.346712	1.40556	2.3748	3.25186	0.461263	0.122711	0	0.510428	0.468855	0.811432	3.49167	0.269491	0.280116	0.3771	3.95891	3.43386
ath-miR156i	3.69925	0.403376	0	0	0.346712	0.21624	0.115844	NA	NA	NA	NA	NA	NA	NA	NA	NA	NA	NA	NA	NA
ath-miR156a-5p;ath-miR156b-5p;ath-miR156c-5p;ath-miR156d-5p;ath-miR156e;ath-miR156f-5p	6.0958	0	323.922	291.222	19029	22716.7	21373	4.4563	1.27387e-276	152.284	152.303	3459.97	3404.71	3164.92	4.77008	2.46e-304	659.486	671.333	18047.7	18264.8
ath-miR157d	5.04496	0.0262311	0.248279	0	4.10276	4.10855	4.45999	3.94527	0.149069	0.122711	0.130174	2.11463	1.6996	2.02858	3.12618	0.500969	0.0933719	0.18855	1.28895	1.17254
ath-miR5996	4.5342	1.4445e-29	7.36562	5.52542	151.282	142.34	155.694	3.5229	6.49393e-15	7.11722	10.5441	102.742	80.35	121.241	6.06179	1.67e-31	5.3222	2.54543	287.527	238.193
ath-miR848	3.2004	0.00304428	2.31727	0.975074	13.9841	16.3261	15.2914	3.27009	0.000165122	2.94506	1.69226	22.9692	20.8054	23.3963	3.42738	0.0311154	1.86744	1.31985	11.5084	22.7807
ath-miR8179	4.1963	0.00737287	0.496559	0.216683	6.76089	6.48719	6.54518	3.51041	0.0442309	0.490843	0.390521	4.0105	4.57133	6.49146	3.99147	0.405383	0.0933719	0	0.736541	0.753774
ath-miR5663-3p	2.49671	0.00793127	4.55179	3.03356	12.1349	26.2731	25.8911	2.44432	0.0296447	1.84066	2.4733	14.9482	9.37709	10.8867	-2.13921	0.642659	1.02709	1.22558	0.0920676	0.418763
ath-miR5640	2.81212	0.122905	0.744838	0.325025	3.92941	3.51389	3.88077	3.4153	0.0109843	0.613554	1.04139	8.45851	9.61152	8.3848	5.50833	2.35e-05	0.560232	0.7542	29.0013	30.821
ath-miR1886.1	4.95722	0.129888	0	0.108342	1.67578	1.29744	1.79558	4.43761	0.205046	0	0.130174	1.02086	1.87542	1.28477	6.28359	0.00090138	0.186744	0.18855	14.915	14.3217
ath-miR1886.2	1.50504	0.19782	4.71731	2.27517	11.3837	9.51454	8.91998	2.76696	0.00497309	1.71795	3.12417	14.1461	20.1021	15.1467	3.4692	4.57e-06	6.53604	8.10765	77.2447	84.9252
ath-miR169d;ath-miR169e;ath-miR169f-5p;ath-miR169g-5p	-2.81703	0.509834	0.16552	0.650049	0.0577854	0	0.115844	-2.71004	0.531083	0.368132	0.260347	0.145836	0	0	NA	NA	NA	NA	NA	NA
ath-miR771	6.84175	0.0551746	0	0	2.83148	1.94616	1.21636	6.57792	0.0390582	0	0	2.98965	2.05124	1.62286	4.43448	0.354941	0.0933719	0	1.10481	0.921279
ath-miR831-3p	1.1822	0.43367	1.2414	3.25025	5.1429	4.32479	5.79219	1.96363	0.000133907	16.1978	14.7096	58.0429	73.9618	48.8212	6.32038	1.64e-42	4.57523	3.0168	303.823	303.017
ath-miR173-3p	-0.570588	0.871252	0.413799	0.541708	0.288927	0.2703	0.405453	-1.10643	0.793112	0.368132	0.650868	0.145836	0.293034	0.270477	1.81735	0.694909	0.186744	0.18855	0.736541	0.586268
ath-miR171a-3p	3.77578	2.04366e-08	10.2622	2.92522	74.601	93.5777	103.854	3.67716	8.76714e-07	2.08608	2.99399	37.5529	24.9665	34.8916	2.30819	0.00603332	11.7649	12.6329	45.1131	75.7124
ath-miR170-3p	3.19263	0.12367	0.579319	0.108342	2.94706	2.81112	3.76492	5.92655	0.118292	0	0	1.75004	0.937709	1.55524	1.14968	0.697917	1.30721	1.5084	2.39376	3.85262
ath-miR779.2	1.27472	0.29418	3.64143	3.03356	6.47196	9.19018	8.57244	1.03047	0.386895	3.19048	5.33712	8.89602	5.80208	11.4277	2.36318	0.123616	4.38848	2.16833	21.1755	12.5629
ath-miR399b;ath-miR399c-3p	-2.25929	1.94789e-11	380.53	409.098	67.6089	72.9268	106.866	-1.22069	0.000917349	135.105	147.877	62.0534	46.5338	73.5698	1.04794	0.0118273	124.465	90.504	226.21	218.259
ath-miR399d	-0.114403	0.960299	1.57244	1.08342	0.635639	1.13526	1.91142	2.10358	0.624502	0.122711	0.130174	0.729182	0.293034	0.608574	1.77497	0.700821	0.186744	0.282825	1.10481	0.502516
ath-miR399f	-0.685577	0.759281	1.90348	1.51678	0.924566	0.702779	1.56389	0.328461	0.93829	0.122711	0.390521	0.0729182	0.351641	0.540955	0.501374	0.910582	0.653604	0.848475	1.28895	0.837526
ath-miR399a	-0.714767	0.544418	9.84842	7.15054	5.5474	5.24381	4.7496	0.901814	0.631818	1.47253	1.69226	2.62506	2.93034	3.31335	1.2695	0.360185	7.09627	7.1649	21.82	12.5629
ath-miR160a-5p;ath-miR160b;ath-miR160c-5p	1.45358	1.48971e-05	75.3114	61.863	161.163	207.752	194.791	0.837397	0.0510641	37.0586	43.8685	76.8558	61.9474	78.1003	3.34523	3.76e-18	39.403	36.8615	313.398	461.645
ath-miR822-5p	2.34245	2.59587e-06	22.0141	14.6261	74.1387	94.8751	109.994	2.03333	0.0024221	6.99451	9.37251	35.2195	28.5415	36.7173	3.59018	1.1e-14	21.5689	18.7607	206.139	279.566
ath-miR8180	0.0127947	0.997612	0.0827598	0.216683	0.115571	0.16218	0.173766	NA	NA	NA	NA	NA	NA	NA	NA	NA	NA	NA	NA	NA
ath-miR156b-3p	3.53873	7.22321e-38	27.8901	26.652	341.396	315.494	294.127	4.17289	3.14026e-57	18.2839	17.1829	343.955	311.495	304.287	4.82718	4e-54	25.3972	20.3634	614.643	684.427
ath-miR5641	2.25874	0.567188	0.0827598	0.108342	0.577854	0.2703	0.521297	3.13335	0.477461	0	0.130174	0.875019	0.351641	0.473335	5.27772	0.271438	0	0	0.920676	0.418763
ath-miR5020a	3.80299	0.390174	0	0	0.231142	0.324359	0.173766	3.02081	0.495787	0	0	0.364591	0	0.202858	3.9593	0.409206	0.0933719	0	0.36827	1.08878
ath-miR5654-3p	3.97325	2.49302e-17	5.71043	5.7421	95.1148	89.307	85.3769	4.04006	2.14203e-10	2.69964	2.86382	52.574	43.3105	41.383	5.03801	1.02e-18	5.41557	4.5252	162.039	164.574
ath-miR5657	2.22581	0.612997	0	0.108342	0.115571	0.2703	0.347532	1.97993	0.552045	0.368132	0.130174	0.729182	0.937709	1.28477	NA	NA	NA	NA	NA	NA
ath-miR835-3p	NA	NA	NA	NA	NA	NA	NA	NA	NA	NA	NA	NA	NA	NA	3.776	0.431345	0	0.094275	0.36827	0.921279
ath-miR164a;ath-miR164b-5p	3.52113	2.27906e-29	26.4004	23.0768	240.503	293.707	318.339	3.77916	4.50777e-26	10.3077	11.3251	144.232	146.458	154.713	4.90906	3.57e-83	38.3759	32.3363	1029.13	1095.48
ath-miR164c-5p	5.02188	7.76272e-41	7.94494	5.52542	203	207.374	248.659	4.88068	6.50121e-25	3.19048	3.64486	91.877	122.84	87.1613	3.44784	1.33e-06	7.0029	10.276	88.2008	100.336
ath-miR162a-5p;ath-miR162b-5p	3.57778	1.92834e-11	5.21387	5.7421	67.32	62.1689	66.6102	1.45543	0.145018	4.90843	4.55608	13.0524	14.1829	11.6981	4.82576	3.72e-07	2.3343	1.60268	58.6471	53.0154
ath-miR3440b-3p	3.835	0.00451477	0.413799	0.866733	10.7481	7.56839	8.91998	3.33975	0.212856	0.245421	0.130174	2.04171	2.52009	1.14953	2.96373	0.424565	0.560232	0.094275	2.76203	2.34507
ath-miR5631	NA	NA	NA	NA	NA	NA	NA	4.42382	0.316656	0	0	0.510428	0.175821	0.811432	7.43802	0.100252	0	0	3.22237	2.76384
ath-miR778	2.04143	0.644186	0.0827598	0	0.288927	0.21624	0.0579219	3.54019	0.422331	0.122711	0	0.875019	0.703282	0.608574	5.43998	0.256826	0	0	0.828608	0.670021
ath-miR851-3p	4.50684	0.307744	0	0	0.520069	0.378419	0.28961	NA	NA	NA	NA	NA	NA	NA	4.31488	0.369931	0	0	0.184135	0.502516
ath-miR823	4.00301	6.33593e-11	2.73107	4.442	57.4965	53.8977	60.4705	3.35805	2.31527e-07	2.82235	6.37851	48.7094	38.2703	54.366	7.84227	8.37e-37	1.12046	0.659925	196.656	212.145
ath-miR5653	-2.21834	0.610066	0.248279	0.108342	0.115571	0	0	NA	NA	NA	NA	NA	NA	NA	NA	NA	NA	NA	NA	NA
ath-miR844-5p	-1.91702	0.653247	0.248279	0.325025	0.0577854	0.0540599	0.115844	-2.23963	0.598952	0.490843	0.390521	0.145836	0	0.135239	2.56345	0.584812	0	0.18855	0.276203	0.837526
ath-miR834	2.71482	0.541465	0	0	0.173356	0.0540599	0.115844	3.4618	0.434305	0	0	0.145836	0.351641	0.270477	3.78311	0.43053	0.0933719	0	0.36827	0.921279
ath-miR822-3p	1.93897	0.119687	2.81383	1.73347	6.70311	9.35236	10.1363	1.29854	0.476148	1.34982	1.43191	4.08342	3.34059	2.84001	2.9971	0.115306	1.30721	1.41413	10.5878	11.1391
ath-miR398b-3p;ath-miR398c-3p	3.03062	5.69933e-130	3732.96	3874.08	30591	32311.3	30339.8	1.90059	1.60974e-52	1299.38	1538.26	5280.08	5594.2	5017.49	3.52019	3.37e-181	2834.31	2774.61	32250.4	32101.5
ath-miR398a-3p	3.64122	2.00671e-25	49.0766	110.617	1082.73	947.562	955.885	3.59899	3.97727e-50	29.3279	30.9813	376.331	336.227	383.537	3.0828	6.91e-30	88.9835	85.4132	731.017	746.571
ath-miR5635b;ath-miR5635d;ath-miR5635c;ath-miR5635a	-3.95259	0.323846	1.15864	1.19176	0	0.0540599	0.173766	0.309236	0.933795	0.368132	0.520695	0.583346	0.527462	0.540955	2.4931	0.591859	0.186744	0.094275	0.828608	0.753774
ath-miR5019	NA	NA	NA	NA	NA	NA	NA	-1.05311	0.810016	0.245421	0	0	0.175821	0	NA	NA	NA	NA	NA	NA
ath-miR833b	0.872329	0.693094	1.15864	0.650049	1.67578	1.67586	1.62181	2.24236	0.277263	0.368132	0.911216	2.47922	3.75084	2.84001	3.27165	0.330648	0.373488	0.282825	2.48583	3.85262
ath-miR833a-5p	2.5053	0.00341807	4.88283	3.03356	21.0917	25.246	21.1994	1.82313	0.153464	2.08608	2.4733	8.09392	7.85332	8.24956	2.67709	0.300488	0.560232	1.1313	4.78751	6.03019
ath-miR403-5p	0.275418	0.545335	55.7801	53.1957	71.7117	72.3322	53.8095	0.117292	0.802741	40.4945	50.5074	52.647	46.5924	48.8212	2.73644	4.66e-10	36.6018	34.8818	242.046	234.34
ath-miR781a;ath-miR781b	3.14935	3.80456e-11	14.9795	9.75074	90.8387	112.445	126.386	2.94011	1.59374e-16	17.5476	23.5614	156.92	134.151	182.031	3.40688	8.86e-10	15.6865	14.4241	134.603	184.758
ath-miR827	4.72068	2.09023e-59	19.7796	14.5178	501.635	455.238	402.673	6.3419	3.05464e-56	1.84066	3.90521	258.422	257.987	179.732	2.94291	1.46e-16	53.5021	48.0803	401.323	379.818
ath-miR403-3p	3.37678	1.0748e-57	474.214	319.933	4012.39	4293.11	4071.33	3.11217	8.54418e-104	227.26	256.442	2069.35	2269.02	1934.79	4.43865	1.73e-162	340.621	370.972	6823.04	8608.01
ath-miR1888b	3.36983	0.127036	0.248279	0.216683	2.25363	1.83804	3.12778	3.23507	0.135736	0.245421	0.390521	3.2084	2.52009	3.24573	4.7432	0.149929	0.186744	0.094275	2.66996	4.85765
ath-miR5629	3.66934	0.404747	0.0827598	0	0.462283	0.756839	0.521297	2.6329	0.101014	0.613554	1.17156	6.92723	4.39551	5.27431	6.31038	0.00028126	0.373488	0.094275	18.1373	19.0118
ath-miR844-3p	0.421068	0.812001	2.48279	1.84181	1.38685	4.00043	3.30155	2.68001	0.214636	0.368132	0.520695	3.2084	1.81681	3.51621	0.344801	0.873008	3.82825	4.24238	4.05097	6.1977
ath-miR863-5p	-0.236471	0.549445	81.4357	82.6646	74.5432	65.4665	68.9271	-0.899988	0.00940178	132.773	126.789	68.3244	61.8302	78.5061	4.24791	0.0089808	0.840348	0.94275	14.3625	19.5144
ath-miR396a-5p	2.63737	9.74239e-23	233.465	150.92	1046.67	1397.34	1144.65	3.30425	1.65955e-44	38.8993	49.9867	395.071	477.47	444.056	2.51437	8.88e-19	159.199	261.519	1030.33	1373.38
ath-miR396b-5p	3.85047	1.26934e-163	1373.07	1298.37	19490.9	20534.3	17778.2	3.6215	3.57032e-234	600.301	644.62	7370.94	7775.43	7836.2	5.99585	0	414.571	370.972	25060.6	25070
ath-miR402	-1.70274	0.697245	0.248279	0	0	0	0.115844	-0.896323	0.837341	0.122711	0.130174	0.145836	0.0586068	0	3.91132	0.417228	0	0	0.184135	0.335011
ath-miR775	4.00838	4.17531e-24	8.93806	8.45064	124.239	151.476	144.226	3.35658	1.68401e-11	6.25825	7.55007	74.0849	65.5224	72.4879	3.99623	1.72e-18	17.1804	14.047	250.608	247.74
ath-miR391-5p	3.85864	1.56982e-08	2.81383	2.6002	40.6231	40.599	36.6646	3.85774	0.000173315	1.34982	0.911216	15.7503	15.4136	18.0544	4.06992	1.05e-11	7.93662	8.39048	141.876	132.329
ath-miR173-5p	3.74833	7.97103e-21	37.7385	18.6347	298.808	397.665	441.77	3.779	1.52724e-22	8.46704	14.4493	163.264	131.162	177.027	4.27	8.18e-44	34.5476	32.2421	575.238	713.321
ath-miR858b	3.05164	0.169796	0.496559	0.108342	3.1782	2.27052	2.14311	6.10275	0.0910368	0	0	1.82296	1.34796	1.62286	-0.347759	0.924239	0.840348	2.35688	0.920676	1.5913
ath-miR825	2.73057	1.56953e-06	10.8415	7.25888	54.0871	60.0606	66.3206	1.81442	0.00434835	9.93957	11.5855	41.5634	27.3694	44.6288	4.32558	4.81e-10	6.72278	4.05383	105.878	110.218
ath-miR779.1	2.71876	0.155753	0.331039	0.650049	3.12041	3.45983	3.06986	2.76351	0.224346	0.490843	0.260347	2.91673	2.5787	2.16382	NA	NA	NA	NA	NA	NA
ath-miR780.2	4.50443	0.211092	0	0.108342	1.21349	1.0812	1.21636	4.85575	0.271422	0	0	0.875019	0.468855	0.676193	5.69843	0.23471	0	0	0.36827	1.42379
ath-miR835-5p	5.61803	0.202953	0	0	0.635639	1.3515	0.579219	4.98319	0.258971	0	0	1.02086	0.644675	0.540955	6.87874	0.0352739	0	0.094275	4.78751	6.28145
ath-miR163	2.28258	1.0141e-21	295.039	214.516	1067.53	1387.23	1264.96	2.41623	1.63698e-16	88.8426	114.683	514.365	347.949	767.141	3.4253	2.49e-22	54.0624	61.373	445.239	794.813
ath-miR5652	3.48671	0.0785607	0.248279	0.325025	3.00484	3.94637	2.66441	2.20462	0.48449	0.368132	0.130174	0.947937	0.879103	1.62286	NA	NA	NA	NA	NA	NA
ath-miR846-3p	2.26385	1.36064e-22	137.133	118.526	555.029	603.363	683.826	1.86213	4.9891e-16	113.63	140.197	484.323	383.347	516.409	4.36759	5.71e-41	30.2525	24.9829	521.655	618.597
ath-miR157a-5p;ath-miR157b-5p;ath-miR157c-5p	3.74454	1.10194e-40	30.2073	33.1525	360.119	422.64	490.599	2.80957	4.91888e-13	16.3205	15.751	111.711	119.675	105.892	3.99294	1.53e-57	67.788	60.6188	976.653	1067.85
ath-miR863-3p	1.13301	0.553776	0.910358	1.40844	2.83148	2.703	2.08519	2.67648	0.164918	0.613554	0.520695	3.42716	3.86805	3.58383	4.46239	0.00478939	1.12046	0.56565	16.5722	20.6031
ath-miR171b-3p;ath-miR171c-3p	-0.615161	0.37888	26.1521	26.8687	16.1221	16.9748	18.8246	-1.51855	0.136472	12.1484	18.0941	5.46887	5.1574	5.20669	1.94217	0.0287334	14.0992	11.5958	44.4686	54.2717
ath-miR5632-5p	1.77221	0.565983	0.248279	0.216683	0.982352	0.648719	0.752985	2.45073	0.189094	0.613554	0.781042	3.86467	3.10616	4.46288	4.0505	0.216477	0.560232	0	3.59064	5.69518
ath-miR8170-3p	-0.298833	0.943814	0.248279	0.216683	0.173356	0.16218	0.231688	1.37165	0.749965	0.122711	0.130174	0.291673	0.351641	0.338097	5.24342	0.273584	0	0.094275	1.47308	2.09382
ath-miR319a;ath-miR319b	2.4976	3.40545e-35	343.039	261.212	1621.4	1833.87	1664.68	2.57294	1.71105e-37	168.85	196.302	1040.98	875.059	1342.92	2.2441	3.03e-13	117.929	114.261	482.618	617.341
ath-miR319c	1.91089	2.45047e-27	613.002	643.441	2668.3	2157.26	2261.39	1.42113	3.37669e-16	356.843	296.666	790.215	912.391	922.598	1.60858	0.0189419	25.9574	27.0569	70.7079	90.9554
ath-miR5632-3p	6.22353	0.133671	0	0	1.15571	1.24338	1.50597	4.44743	0.0892988	0.245421	0	2.47922	3.10616	2.50192	5.39226	0.2602	0.0933719	0	1.84135	2.09382
ath-miR394a;ath-miR394b-5p	2.96717	2.8577e-18	58.6767	35.7527	315.971	415.342	377.419	2.94045	1.85413e-18	19.7564	23.8218	165.524	150.209	185.953	3.30787	1.29e-26	63.0261	64.3898	536.478	725.298
ath-miR447c-3p	NA	NA	NA	NA	NA	NA	NA	2.97781	0.500058	0.122711	0	0.656264	0.351641	0.473335	1.4687	0.755286	0.0933719	0.094275	0.184135	0.335011
ath-miR447a-3p;ath-miR447b	5.15746	5.48691e-82	11.0071	10.7258	407.503	366.905	389.467	4.29523	9.61568e-33	7.36264	9.63285	175.004	178.341	146.802	5.72142	1.7e-25	2.89453	4.71375	209.73	191.626
ath-miR5665	-0.660271	0.877158	0.248279	0.108342	0.173356	0.10812	0.0579219	NA	NA	NA	NA	NA	NA	NA	NA	NA	NA	NA	NA	NA
ath-miR5651	0.73261	0.585775	4.38627	2.6002	5.48961	5.56817	6.37141	0.634479	0.689286	2.08608	3.25434	4.73968	3.16477	4.5305	3.45711	0.10728	0.560232	1.03703	8.74642	8.79403
ath-miR8182	3.69683	0.40122	0.0827598	0	0.866781	0.2703	0.637141	0.234373	0.955799	0.245421	0.390521	0.364591	0.351641	0.405716	5.71817	0.233078	0	0	0.644473	1.17254
ath-miR840-3p	2.88637	0.000953685	2.64831	2.92522	21.6695	19.7859	20.3306	2.40937	0.00405503	3.19048	5.07677	24.6464	19.6333	21.5706	4.869	3.67e-10	3.26802	2.54543	78.3495	91.5416
ath-miR5650	0.215775	0.883154	3.72419	3.35859	5.08512	3.02735	4.2283	-0.99686	0.516984	4.90843	5.72764	2.55214	2.87173	2.56953	3.18317	0.208286	0.840348	0.471375	4.87958	7.03522
ath-miR843	4.41527	5.85299e-53	17.0485	21.2349	351.509	440.318	431.634	4.30542	2.44381e-64	16.6887	18.745	363.935	358.908	327.751	6.27415	1.96e-114	12.1384	13.7642	1100.67	903.942
ath-miR8183	3.10732	0.0270474	1.48968	0.433366	7.56989	8.81176	8.63037	2.75482	0.041102	0.858975	1.56208	8.3856	7.38446	8.7229	4.68501	0.160444	0.0933719	0.18855	3.31443	3.93637
ath-miR858a	4.77316	9.97172e-58	27.8073	17.0096	655.864	626.5	560.626	4.55618	9.77839e-56	12.1484	13.6682	290.579	260.859	359.329	2.91476	5.33e-08	19.8882	22.2489	158.54	159.214
ath-miR3932b-5p	3.52438	5.28334e-58	54.2077	58.0711	631.71	602.552	703.114	2.41865	3.90694e-17	44.1759	47.9039	254.339	201.959	282.176	4.55669	1.13e-24	28.1983	11.9729	567.781	377.724
ath-miR773b-3p	3.12344	0.481426	0	0	0.0577854	0.10812	0.28961	NA	NA	NA	NA	NA	NA	NA	NA	NA	NA	NA	NA	NA
ath-miR773a	4.38521	2.19047e-30	20.6072	10.2924	324.696	325.116	321.814	3.93052	8.21197e-54	20.37	24.3425	359.633	328.198	334.445	5.01566	0.0244287	0.186744	0.3771	8.10195	10.1341
ath-miR5648-5p	1.59635	0.493443	0.496559	0.650049	0.75121	1.83804	2.60649	2.16292	0.543753	0.122711	0.260347	0.947937	0.879103	0.743813	6.45636	0.17779	0	0	1.10481	1.92631
ath-miR159c	5.42783	0	157.988	172.48	6987.35	7243.11	7101.28	5.96049	0	100.868	81.7491	5516.99	5080.33	6465.96	1.94352	7.47e-05	41.6439	48.4574	163.144	183.418
ath-miR159a	4.45447	2.02037e-130	4633.39	3408.32	87533.2	82175.3	94763.3	3.92256	1.24917e-283	1864.34	2140.32	31247.9	29343.7	30495.9	5.19197	0	1098.89	1182.49	40646.1	42748.4
ath-miR159b-3p	3.82675	1.43944e-179	6207.15	5766.15	83010.6	81395.5	90439	3.90239	1.20361e-278	2799.77	3050.36	44488.1	40485.4	46243.2	4.27235	9.51e-261	1764.92	1720.61	34453.6	32902.3
ath-miR8184	2.16593	0.623966	0.0827598	0	0.115571	0.324359	0.173766	2.6682	0.548108	0	0	0.0729182	0.234427	0.135239	NA	NA	NA	NA	NA	NA
ath-miR5013	NA	NA	NA	NA	NA	NA	NA	2.76264	0.531339	0	0.130174	0.218755	0.351641	0.743813	6.34431	0.185482	0	0	1.38101	1.42379
ath-miR5012	3.22757	0.000693922	1.98624	1.95015	14.1574	20.6509	20.5044	2.98272	6.54545e-06	3.80403	5.98799	41.3446	35.8088	38.8811	4.64075	1.25e-17	9.43057	5.84505	186.713	194.39
ath-miR4221	4.80872	0.154336	0	0.108342	1.56021	1.18932	1.56389	2.93164	0.369871	0.368132	0	1.02086	1.58238	1.62286	3.60749	0.441179	0.186744	0	1.10481	1.17254
ath-miR838	2.69118	0.00449472	2.64831	2.70854	15.4287	20.7049	15.7548	2.5142	0.0116323	2.08608	3.25434	15.6774	13.3624	16.702	6.60041	6.35e-24	1.40058	1.5084	141.048	141.207
ath-miR3440b-5p	5.18384	0.0187478	0.248279	0	3.81384	4.54103	5.61843	4.52448	0.186052	0	0.130174	1.6042	1.34796	1.48763	5.1057	0.189153	0	0.18855	3.22237	3.26635
ath-miR857	4.2323	1.49522e-08	1.82072	2.16683	48.2508	31.8413	32.1467	4.35409	3.84796e-06	0.981686	1.04139	21.365	19.0472	21.6382	5.727	3.45e-18	2.52104	2.2626	130.184	123.2
ath-miR472-3p	4.89713	1.03618e-52	7.94494	7.80059	228.83	236.35	238.754	4.8259	1.54984e-25	3.55861	3.38452	103.981	99.1628	92.3004	6.5948	6.12e-69	6.81615	4.43093	481.053	606.285
