# Supplementary material for: FIERY1 promotes microRNA accumulation by suppressing rRNA-derived small interfering RNAs in Arabidopsis
Source: Nat Commun. 2019 Sep 27;10:4424. doi: 10.1038/s41467-019-12379-z (PMC6765019; doi:10.1038/s41467-019-12379-z)
Supplement: Supplementary file 11 — Supplementary Data 8 [file 41467_2019_12379_MOESM11_ESM.xlsx]

## Sheet: Sheet1
Supplementary Data 8 Annotated miRNAs in input and AGO2 IP products from fry1-6, fry1-6 rdr6-11, and WT
miRNA	WT input vs. IP		miRNA abundance				fry1-6 input vs. IP		miRNA abundance				fry1-6 rdr6-11 input vs. IP		miRNA abundance
	log2FoldChange	pvalue	input_1	input_2	IP_1	IP_2	log2FoldChange	pvalue	input_1	input_2	IP_1	IP_2	log2FoldChange	pvalue	input_1	input_2	IP_1	IP_2
ath-miR837-3p	5.12308	3.85e-12	1.98624	1.3001	29.4208	85.6191	5.26648	2.83e-05	0.368132	1.04139	17.094	37.0086	4.69405	5.39e-07	1.12046	1.79123	26.801	48.5671
ath-miR8121	NA	NA	NA	NA	NA	NA	NA	NA	NA	NA	NA	NA	-1.50366	0.756224	0.186744	0.094275	0	0.101182
ath-miR852	5.71585	3.12e-18	2.069	1.51678	54.7227	134.483	4.31463	6.34e-05	1.84066	1.30174	28.5804	33.9962	4.99156	4.17e-12	2.3343	2.35688	56.4736	92.7835
ath-miR390a-5p;ath-miR390b-5p	5.11159	1.1e-31	28.1383	26.327	800.1	1083.16	3.90178	4.91e-15	16.3205	17.964	287.432	224.956	3.58522	3.37e-17	59.8514	54.5852	550.814	822.707
ath-miR398a-5p	4.86795	8.66e-08	0.662078	0.758391	20.1533	21.2115	3.9353	0.25047	0.368132	0	4.25089	1.39858	5.13812	0.00283447	0.46686	0.094275	9.0497	10.7252
ath-miR5655	7.2312	0.00753381	0	0	1.61815	3.60682	6.46296	0.14827	0	0	1.628	2.47441	4.99942	0.0155496	0.186744	0.18855	6.43921	5.56499
ath-miR5637	8.09677	4.33e-33	0.827598	0.433366	117.83	234.529	8.50311	2.55e-20	0.245421	0.390521	128.25	101.451	8.01625	4.15e-39	1.21384	0.56565	223.806	237.271
ath-miR8165	7.5688	4.55e-11	0.0827598	0.216683	32.6571	21.8986	5.70267	0.0913051	0	0.130174	3.88911	2.79716	7.45204	0.030638	0	0	4.52485	1.51772
ath-miR5028	3.16911	0.0528398	0.579319	0.325025	3.97181	4.20796	1.27409	0.649905	0.736264	1.30174	1.80889	3.11991	4.83317	0.00118943	0.373488	0.56565	5.8301	20.9446
ath-miR866-3p	5.56007	2.44e-35	9.51738	9.6424	478.383	425.519	3.80486	3.1e-09	8.83517	9.37251	166.96	87.465	5.48591	2.28e-20	4.10837	5.75078	314.477	127.286
ath-miR4245	2.27859	0.580041	0.0827598	0.108342	0.147104	0.77289	NA	NA	NA	NA	NA	NA	2.41826	0.603152	0.186744	0.094275	0.0870164	1.41654
ath-miR840-5p	4.32394	1.87e-12	4.30351	2.49186	72.6695	64.1499	1.85588	0.142545	5.52198	3.90521	22.6111	11.5114	3.78982	7.52e-10	6.62941	7.44773	104.942	89.748
ath-miR5014a-5p	4.31385	0.3709	0	0	0	0.687014	3.67509	0.445862	0	0	0.271333	0.322749	5.29926	0.269566	0	0	0.348066	1.01182
ath-miR408-5p	6.17395	3.55e-44	56.2767	44.42	2875.15	4397.4	4.45367	3.25e-28	36.077	33.715	831.998	697.353	3.16221	6.32e-12	138.004	126.611	1632.08	736.703
ath-miR5638b	6.24272	0.0712626	0	0	1.17683	1.4599	2.52394	0.590199	0	0.260347	0.633111	0.860664	5.9256	0.216489	0	0	0.783147	1.31536
ath-miR5998a;ath-miR5998b	4.75657	0.0548848	0.16552	0	1.91235	2.74805	NA	NA	NA	NA	NA	NA	4.54907	0.344275	0	0	0	0.809452
ath-miR5995b;ath-miR5595a	3.66562	4.82e-08	7.03458	5.41708	37.2174	120.829	3.39461	0.00114808	3.31319	2.60347	25.7766	36.4707	3.90266	5.89e-06	3.08127	2.2626	41.6808	38.2466
ath-miR5027	3.90267	0.419373	0	0	0	0.51526	4.1907	0.383623	0	0	0.633111	0.215166	3.24634	0.468102	0.0933719	0.094275	0.870164	0.910634
ath-miR391-3p	6.45978	2.35e-43	6.37251	4.55035	453.816	510.88	4.92092	1.97e-05	1.22711	1.69226	79.8624	8.49906	4.61298	3.23e-11	3.45476	6.50498	179.515	64.1491
ath-miR5026	5.05203	1.33e-33	869.888	938.996	25632.2	34377.4	3.8849	7.17e-29	539.559	477.737	7269.01	7759.75	4.67926	2.18e-30	845.95	762.025	26508.7	14689.3
ath-miR5656	8.14402	3.25e-06	0.0827598	0	12.2096	14.1697	8.36031	0.00180383	0	0	8.50177	6.77773	8.74911	3.56e-06	0.0933719	0	22.5372	17.808
ath-miR3434-5p	-2.8968	0.239212	1.48968	2.49186	0	0.51526	-2.20989	0.514824	1.47253	2.34313	0.180889	0.645498	-0.840569	0.786467	1.40058	1.31985	0.609115	0.910634
ath-miR829-5p	4.95136	1.57e-15	2.81383	2.6002	55.8996	111.64	2.52153	0.027115	3.19048	4.81643	23.1538	22.8076	5.98838	2.14e-09	0.46686	0.659925	31.1519	40.3714
ath-miR3933	6.04524	0.098709	0	0	1.61815	0.687014	3.02935	0.531476	0	0	0.271333	0.107583	2.01033	0.669045	0.186744	0	0.348066	0.404726
ath-miR831-5p	5.66489	0.163975	0	0	0.735521	1.03052	3.38779	0.482939	0	0	0.271333	0.215166	3.33954	0.490466	0	0	0.348066	0
ath-miR172c;ath-miR172d-3p	3.05294	0.525442	0.0827598	0	0.588417	0.171753	NA	NA	NA	NA	NA	NA	-2.38492	0.560903	1.49395	0.471375	0.174033	0.202363
ath-miR172a;ath-miR172b-3p	1.16317	0.228602	6.95182	2.92522	11.1799	10.9922	-1.08308	0.732718	1.59524	1.95261	0.813999	0.860664	-1.58907	0.0977175	27.8248	28.094	4.43784	14.1654
ath-miR171b-5p	4.49983	1.26e-11	2.15176	2.05849	42.8073	52.4707	1.96543	0.344875	1.1044	1.69226	5.96933	4.94882	4.32395	6.38e-06	1.58732	1.60268	27.6712	36.223
ath-miR171c-5p	3.3384	0.0156942	0.662078	0.541708	7.061	5.1526	-1.49094	0.746755	0.368132	1.30174	0.271333	0.322749	1.8827	0.31962	1.12046	1.69695	3.91574	6.47562
ath-miR5663-5p	3.76256	0.00023366	1.48968	0.650049	10.4444	18.807	2.40144	0.376676	0.981686	0.260347	2.80378	3.76541	4.07605	0.00044831	1.58732	0.94275	13.7486	28.9379
ath-miR829-3p.1	-6.19101	0.0603604	2.15176	0.866733	0	0	-4.09735	0.392809	0.736264	0.911216	0.0904444	0	-3.72815	0.43608	0.653604	0.659925	0	0.101182
ath-miR5643a;ath-miR5643b	4.82035	2.13e-10	1.48968	1.51678	24.2722	60.5431	4.34293	0.154331	0.368132	0	2.98466	4.51849	3.93809	0.0851478	0	0.7542	6.09115	5.4638
ath-miR5634	6.73545	9.22e-14	0.16552	0.541708	35.5992	36.927	4.26902	0.372602	0	0.130174	1.628	0.860664	1.53387	0.53914	0.746976	1.1313	4.52485	0.910634
ath-miR398b-5p;ath-miR398c-5p	4.42939	3.94e-17	20.69	10.8342	245.664	434.708	1.17021	0.297188	8.09891	8.59146	19.8073	17.7512	3.04911	3.02e-08	20.7286	26.8684	130.612	263.376
ath-miR5654-5p	6.82865	1.73e-15	0.496559	0.216683	40.1594	43.196	5.24064	0.00246478	0.245421	0.390521	11.8482	12.1569	6.68644	3.1e-13	0.280116	0.848475	39.7665	76.3921
ath-miR5638a	4.17773	0.26912	0.0827598	0	0.882625	0.77289	NA	NA	NA	NA	NA	NA	4.74716	0.323349	0	0	0.522098	0.404726
ath-miR8169	6.1247	4.6e-09	0.248279	0.325025	17.6525	21.9844	NA	NA	NA	NA	NA	NA	5.30991	0.0165393	0.0933719	0.18855	2.78452	8.39807
ath-miR4228-5p	NA	NA	NA	NA	NA	NA	4.71563	0.326127	0	0	0.361777	0.860664	2.44042	0.603273	0.186744	0	0.609115	0.404726
ath-miR8171	7.0985	0.0108302	0	0	3.23629	1.54578	5.29199	0.269901	0	0	1.17578	0.645498	5.07119	0.290976	0	0	0.95718	0.202363
ath-miR5664	NA	NA	NA	NA	NA	NA	3.20955	0.50348	0	0.130174	1.08533	0.107583	3.39391	0.483238	0	0	0.261049	0.101182
ath-miR862-3p	3.54382	0.464645	0	0	0.147104	0.25763	1.59909	0.741048	0.122711	0	0.271333	0.107583	NA	NA	NA	NA	NA	NA
ath-miR837-5p	10.3068	2.08e-11	0	0.108342	44.2784	75.915	8.3557	2.19e-05	0.122711	0	18.5411	22.7	8.5168	1.34e-05	0	0.094275	22.4502	11.9394
ath-miR393b-3p	4.70654	8.59e-31	226.845	214.625	5983.31	5543.77	2.43215	4.9e-08	97.555	120.801	741.372	437.002	4.29307	3.73e-28	99.4411	101.534	2296.8	1643.09
ath-miR393a-3p	7.05166	4.38e-48	4.71731	6.17547	896.011	545.489	6.29632	6.56e-14	2.3315	1.30174	245.285	40.6664	5.89363	5.28e-19	2.14755	3.20535	234.074	84.0819
ath-miR2111b-3p	3.70753	0.017735	0.413799	0.325025	4.26602	5.41023	6.19061	0.00322416	0.122711	0.130174	11.5769	6.88531	2.14091	0.0494505	4.48185	4.5252	12.6174	27.1167
ath-miR865-5p	1.09277	0.599866	0.910358	0.650049	1.17683	2.14692	1.47499	0.686725	0.490843	0.520695	1.628	1.18341	1.90669	0.21258	1.58732	2.92253	8.00551	8.90398
ath-miR5024-5p	7.39459	0.00429418	0	0	2.94208	2.91981	5.26606	0.163244	0	0.130174	2.26111	2.68958	7.60223	0.0210367	0	0	4.17679	2.52954
ath-miR408-3p	6.29597	7.63e-32	585.774	607.038	22510.9	71212.1	5.2629	6.52e-36	262.969	360.581	8027.3	15914.3	4.70094	1.8e-39	754.912	697.164	19251.9	18515.2
ath-miR8172	3.51536	0.435473	0.0827598	0	0.441312	0.601137	3.08998	0.523094	0	0	0.180889	0.215166	4.74716	0.323349	0	0	0.522098	0.404726
ath-miR5020b	6.69196	5.78e-13	0.331039	0.325025	22.8011	44.9994	2.96639	0.526997	0.245421	0	0.633111	1.291	4.01497	0.0537419	0.373488	0.282825	5.04695	5.56499
ath-miR5666	5.84331	0.130726	0	0	0.882625	1.1164	4.27366	0.374138	0	0	0.361777	0.537915	5.52786	0.249231	0	0	0.783147	0.809452
ath-miR472-5p	2.7392	6.26e-05	6.7863	4.33366	31.7745	42.5948	0.674567	0.748104	2.82235	2.4733	6.51199	1.93649	1.83494	0.0427443	7.09627	9.4275	21.319	37.6395
ath-miR8173	6.3181	0.00533339	0	0.108342	2.50077	5.32436	NA	NA	NA	NA	NA	NA	2.28908	0.626092	0.186744	0	0.609115	0.303545
ath-miR5649b;ath-miR5649a	5.20325	0.265541	0	0	1.02973	0.25763	4.5608	0.342463	0	0	0.452222	0.645498	3.63648	0.448813	0	0.094275	0.261049	0.910634
ath-miR5023	4.25596	0.3775	0	0	0.147104	0.51526	3.20472	0.507421	0	0	0	0.430332	4.6516	0.333336	0	0	0.261049	0.607089
ath-miR869.1	5.77384	0.145917	0	0	0.441312	1.4599	NA	NA	NA	NA	NA	NA	3.49741	0.469642	0	0	0.0870164	0.303545
ath-miR841a-3p	9.62156	4.24e-45	0.331039	0.650049	261.698	490.27	8.34823	2.78e-34	0.858975	0.650868	183.964	309.194	8.8463	1.57e-47	1.02709	1.03703	685.689	264.286
ath-miR5014b	4.50341	0.00120797	0.413799	0.216683	6.47258	7.98653	4.34211	0.0141607	0.490843	0.520695	12.1195	8.39148	4.32653	0.00016919	1.12046	0.94275	21.6671	19.7304
ath-miR829-3p.2	-4.80222	0.31736	0.827598	0.325025	0	0	-5.61402	0.242185	0.736264	1.04139	0	0	-3.4391	0.477261	0.280116	0.094275	0	0
ath-miR164c-3p	-5.00574	0.00013463	10.4277	8.99235	0.147104	0.429383	-5.25325	0.00315654	10.7985	12.8872	0.0904444	0.537915	-2.90881	0.249434	2.70779	3.95955	0.783147	0.101182
ath-miR169a-5p	-3.93226	0.414363	0.413799	0.216683	0	0	NA	NA	NA	NA	NA	NA	-5.61229	0.241999	0.840348	0.848475	0	0
ath-miR164b-3p	-4.78258	0.0940656	1.6552	1.84181	0.147104	0	-3.61422	0.333419	1.71795	1.82243	0.180889	0.107583	-3.84682	0.0778425	4.76197	4.61948	0.348066	0.303545
ath-miR846-5p	-0.196168	0.893006	4.05523	1.95015	2.05946	3.17744	-3.23645	0.322677	1.59524	2.99399	0.271333	0.215166	1.15381	0.693878	0.653604	0.848475	1.21823	2.12481
ath-miR158b	-6.76444	6.87e-10	29.9591	18.5264	0.294208	0.171753	-6.67438	9.66e-07	24.9103	27.2063	0.0904444	0.430332	-5.05517	0.00017541	14.9395	16.3096	0.435082	0.505908
ath-miR168a-3p	-3.63799	1.15e-11	111.146	88.9484	8.09073	7.98653	-3.14284	4.92e-10	203.7	246.158	22.9729	27.9716	-2.28259	0.00018199	108.498	76.08	21.232	16.695
ath-miR168b-3p	-4.70916	8.35e-06	12.5795	17.2263	0.735521	0.429383	-5.1177	3.65e-05	24.6649	22.9106	0.723555	0.645498	-3.95666	0.0385536	6.72278	6.12788	0.522098	0.303545
ath-miR5024-3p	-1.48818	0.618858	0.662078	0.975074	0.147104	0.429383	-3.54373	0.238876	2.94506	2.73365	0.271333	0.215166	-0.981378	0.771046	1.02709	1.31985	0.783147	0.404726
ath-miR824-3p	-5.76647	1.25e-09	30.2073	20.4766	0.294208	0.601137	-6.39338	5.83e-05	16.0751	18.0941	0.0904444	0.322749	-5.95324	2.71e-08	31.373	41.1039	0.174033	1.01182
ath-miR156g	-2.13861	0.454833	1.48968	0.541708	0.294208	0.171753	-2.09806	0.651053	1.1044	0.520695	0.271333	0.107583	-4.32231	0.150347	2.3343	3.67673	0	0.303545
ath-miR5659	-4.92293	0.294521	0.496559	0.758391	0	0	-3.78027	0.434734	0.368132	0.130174	0	0	-3.76299	0.435745	0.280116	0.18855	0	0
ath-miR2112-5p	NA	NA	NA	NA	NA	NA	NA	NA	NA	NA	NA	NA	-2.21815	0.636237	0.746976	0.18855	0	0.202363
ath-miR390b-3p	-3.86318	0.129467	1.82072	2.16683	0	0.25763	-3.23846	0.356666	2.57693	2.4733	0	0.537915	-4.33114	0.22465	2.52104	1.5084	0	0.202363
ath-miR390a-3p	-0.483845	0.517977	15.8899	17.3347	10.5915	13.1391	-1.4478	0.379187	7.9762	8.72164	2.89422	3.22749	-0.368714	0.820308	6.25592	4.33665	5.56905	2.63072
ath-miR845a	-4.58568	1.75e-08	32.6901	37.3778	0.588417	2.23279	-6.40592	9.12e-16	91.4195	73.0274	1.17578	0.753081	-3.31475	0.0242333	15.313	8.10765	1.74033	0.607089
ath-miR160c-3p	-3.27057	0.0807076	3.14487	3.03356	0.294208	0.343507	-1.43988	0.551418	3.55861	3.51469	0.994888	1.61375	-2.2884	0.251121	5.69569	4.05383	0.783147	1.21418
ath-miR395a;ath-miR395d;ath-miR395e	-4.8836	7.96e-09	26.8969	25.677	1.02973	0.77289	-5.76802	4.87e-11	54.2381	62.0928	1.26622	0.860664	-3.72669	0.00531257	16.9003	11.313	1.21823	0.910634
ath-miR395b;ath-miR395c;ath-miR395f	-2.73883	0.00013871	37.0764	39.978	8.38494	3.26331	-3.55324	1.52e-06	84.3023	89.6897	10.4915	4.30332	-2.35073	0.00450041	40.8969	36.5787	9.31075	5.86853
ath-miR2112-3p	-2.59179	0.589054	0.413799	0.216683	0	0.0858767	-4.82131	0.316321	0.245421	0.781042	0	0	-4.23924	0.137191	2.89453	2.54543	0.0870164	0.202363
ath-miR158a-5p	0.360483	0.58779	14.7312	24.4852	24.7135	25.5913	-0.936432	0.28704	27.978	35.4072	16.5513	16.5678	2.04552	0.0374804	7.18964	5.09085	33.5883	17.0997
ath-miR159b-5p	-2.81092	0.202375	2.069	2.05849	0.147104	0.429383	-5.03533	0.265176	1.59524	1.56208	0.0904444	0	-5.55043	0.123973	2.52104	1.79123	0.0870164	0
ath-miR167a-3p	-5.12826	0.00013431	15.3106	7.58391	0	0.601137	-3.29764	0.061435	7.9762	11.0648	0.542666	1.39858	-4.61722	1.4e-07	51.6347	56.0936	0.870164	3.54135
ath-miR8175	NA	NA	NA	NA	NA	NA	NA	NA	NA	NA	NA	NA	-5.90116	0.218402	1.12046	0.94275	0	0
ath-miR861-3p	-4.6119	0.150773	1.82072	0.758391	0	0.0858767	-7.16752	0.0763565	1.96337	3.25434	0	0	-5.83369	0.223758	1.12046	0.848475	0	0
ath-miR169f-3p	-6.15853	3.81e-08	19.6968	17.3347	0.147104	0.343507	-9.84087	3.44e-06	15.707	17.5734	0	0	-7.73871	0.00041913	10.8311	8.95613	0.0870164	0
ath-miR172b-5p;ath-miR172e-5p	-0.554553	0.830348	1.73796	0.216683	0.294208	1.03052	-2.36891	0.598708	0.613554	1.43191	0.180889	0.215166	-2.34675	0.443407	1.12046	2.6397	0.435082	0.303545
ath-miR160a-3p	-3.17068	0.177738	2.069	1.62512	0.147104	0.25763	-2.5799	0.434054	1.71795	2.4733	0.271333	0.430332	-3.5552	0.0634155	5.9758	6.4107	0.348066	0.708271
ath-miR396b-3p	3.78713	5.36e-17	31.4487	27.0854	348.637	459.612	-1.14006	0.13056	49.207	64.1756	34.6402	16.783	2.16329	2.82e-05	37.4422	29.9795	151.147	150.862
ath-miR156f-3p	-3.5485	0.200966	1.98624	1.19176	0	0.25763	-6.50435	0.174771	1.47253	1.82243	0	0	-4.44069	0.35608	0.46686	0.282825	0	0
ath-miR156d-3p	-1.27932	0.726121	0.662078	0.325025	0.147104	0.25763	-2.3526	0.626475	0.490843	0	0.0904444	0	NA	NA	NA	NA	NA	NA
ath-miR156c-3p	-1.48678	0.00721201	85.8219	56.2293	23.0954	27.5664	-4.05081	4.88e-05	35.5861	35.5374	2.35155	1.93649	-2.84007	3.23e-06	89.0768	112.282	11.1381	16.9985
ath-miR156a-3p	-1.08171	0.0526587	77.3804	48.862	27.9498	31.6885	-3.88646	0.00029278	28.9597	31.1115	2.442	1.61375	-2.39747	0.00036366	63.773	89.8441	10.3549	18.8198
ath-miR157a-3p;ath-miR157b-3p	-4.19714	1.69e-14	262.68	263.378	7.79652	20.6963	-4.32149	1.09e-14	241.127	235.094	7.50688	16.3526	-3.54003	6.16e-09	103.456	100.874	10.2679	7.28507
ath-miR157c-3p	-2.20477	1.42e-05	96.7462	111.267	21.9185	23.1867	-3.24851	6.83e-06	86.1429	65.9981	6.87377	9.14456	-1.55277	0.180565	18.3009	17.1581	9.74583	2.32718
ath-miR172e-3p	-1.77182	0.713333	0.248279	0.108342	0	0.0858767	NA	NA	NA	NA	NA	NA	-3.94002	0.411102	0.46686	0.94275	0.0870164	0
ath-miR165a-5p	-3.39628	1.09e-05	40.4695	30.9857	1.61815	5.06673	-2.13023	0.0231061	33.7454	33.715	7.23555	8.17631	-2.40962	0.0128979	27.9182	26.8684	6.96131	3.33899
ath-miR166e-5p	-2.218	0.0700583	8.77254	6.28381	0.882625	2.31867	-0.538967	0.724117	7.60806	8.33112	5.69799	5.27157	-2.7879	0.0196964	16.2467	17.818	3.30662	1.6189
ath-miR166a-5p;ath-miR166b-5p	-4.4223	1.56e-10	71.0079	47.5619	1.47104	3.95033	-3.43972	0.00114864	32.0275	26.946	2.53244	2.90474	-4.78937	3.95e-12	70.1223	88.7128	3.30662	2.42836
ath-miR169a-3p	NA	NA	NA	NA	NA	NA	NA	NA	NA	NA	NA	NA	-3.44571	0.476392	0.0933719	0.282825	0	0
ath-miR399c-5p	-5.02713	0.0819675	2.15176	1.3001	0	0.0858767	-0.313282	0.946129	0.368132	0.390521	0.180889	0.430332	-4.1974	0.152202	2.70779	2.35688	0.174033	0.101182
ath-miR2111a-3p	-5.02324	0.271413	0.910358	0.433366	0	0	NA	NA	NA	NA	NA	NA	-2.31155	0.618854	0.840348	0.659925	0	0.303545
ath-miR396a-3p	-0.483136	0.32607	92.0289	86.7816	57.3706	70.5048	-2.13667	0.00043077	105.04	105.831	26.3193	21.6242	-2.54141	2.14e-05	110.459	149.803	30.1077	14.5701
ath-miR830-3p	-3.56607	0.46004	0.16552	0.325025	0	0	-4.13077	0.392206	0.245421	0.390521	0	0	NA	NA	NA	NA	NA	NA
ath-miR850	2.34806	0.149344	0.910358	0.541708	2.94208	4.46559	0.106828	0.973637	1.1044	1.30174	1.08533	1.50616	2.57446	0.180758	1.96081	0.18855	7.74446	5.05908
ath-miR167c-5p	-1.95276	0.495934	1.2414	0.758391	0.441312	0.0858767	-3.81331	0.363516	1.34982	1.43191	0.0904444	0.107583	-2.46944	0.533123	1.12046	1.03703	0.0870164	0.303545
ath-miR1888a	0.314009	0.819053	3.55867	2.05849	3.3834	3.60682	-1.66296	0.631098	1.1044	2.21295	0.723555	0.322749	0.967014	0.6612	1.6807	1.41413	2.61049	3.44017
ath-miR2111a-5p;ath-miR2111b-5p	-4.52977	0.345969	0.413799	0.541708	0	0	NA	NA	NA	NA	NA	NA	-4.24878	0.37763	0.373488	0.282825	0	0
ath-miR856	NA	NA	NA	NA	NA	NA	1.08004	0.824051	0	0.130174	0.271333	0	-2.61584	0.586957	0.280116	0.282825	0.0870164	0
ath-miR839-5p	NA	NA	NA	NA	NA	NA	NA	NA	NA	NA	NA	NA	-4.90243	0.307543	0.46686	0.56565	0	0
ath-miR841a-5p	-3.36243	0.332372	0.993118	0.866733	0	0.171753	-5.2341	0.205566	1.71795	2.21295	0	0.107583	-1.89624	0.683505	0.653604	0.471375	0	0.303545
ath-miR777	-3.11229	0.520413	0.248279	0.108342	0	0	NA	NA	NA	NA	NA	NA	-4.61457	0.337252	0.280116	0.56565	0	0
ath-miR824-5p	-8.62222	1.3e-05	10.7588	5.52542	0	0	-7.42491	0.0482494	2.3315	3.90521	0	0	-6.73497	0.00035816	8.77696	11.2187	0.0870164	0.101182
ath-miR833a-3p	-5.05001	0.264434	0.827598	0.541708	0	0	-4.39932	0.36144	0.245421	0.520695	0	0	NA	NA	NA	NA	NA	NA
ath-miR169h;ath-miR169i;ath-miR169j;ath-miR169k;ath-miR169l;ath-miR169m;ath-miR169n	-4.09349	0.395149	0.16552	0.541708	0	0	NA	NA	NA	NA	NA	NA	-4.76295	0.321711	0.560232	0.3771	0	0
ath-miR167c-3p	0.70364	0.418707	5.79319	8.88401	11.7683	12.1086	-2.8249	0.0123634	20.2473	27.8572	3.34644	3.44266	0.954657	0.523167	4.38848	3.11108	7.04833	7.48743
ath-miR826a	-2.62128	0.380254	0.993118	0.975074	0.147104	0.171753	NA	NA	NA	NA	NA	NA	0.622311	0.895692	0.0933719	0.094275	0.0870164	0.202363
ath-miR400	-6.21489	0.0571008	1.98624	1.08342	0	0	-4.13077	0.392206	0.245421	0.390521	0	0	-4.78448	0.265895	1.30721	1.41413	0	0.101182
ath-miR447a.2-3p	-2.72839	0.00020378	69.601	22.9684	8.97335	5.06673	-4.8105	1.92e-05	25.6465	32.0227	1.08533	0.968247	-1.63373	0.070943	28.7586	28.2825	6.3522	12.0406
ath-miR171a-5p;ath-miR170-5p	-3.86264	7.29e-07	41.3799	30.8773	1.17683	3.6927	-4.04618	9.24e-05	30.4323	37.7504	1.44711	2.68958	-1.3453	0.135947	28.3851	26.1142	7.39639	14.0642
ath-miR860	-4.92293	0.294521	0.496559	0.758391	0	0	-4.1144	0.394134	0.368132	0.260347	0	0	-3.44241	0.476826	0.186744	0.18855	0	0
ath-miR161.2	-4.00561	0.0013314	10.9243	6.71718	0.588417	0.51526	-5.05411	0.0744856	3.68132	5.46729	0.271333	0	-3.7766	0.0120626	10.7378	11.7844	0.435082	1.21418
ath-miR847	-1.08121	0.712343	0.993118	0.541708	0.294208	0.429383	-1.53123	0.742871	0.490843	0.390521	0.0904444	0.215166	-1.47951	0.660018	1.6807	0.94275	0.435082	0.505908
ath-miR868-5p	-3.56607	0.46004	0.16552	0.325025	0	0	NA	NA	NA	NA	NA	NA	NA	NA	NA	NA	NA	NA
ath-miR397a	-4.35656	0.364999	0.413799	0.433366	0	0	NA	NA	NA	NA	NA	NA	NA	NA	NA	NA	NA	NA
ath-miR3434-3p	NA	NA	NA	NA	NA	NA	NA	NA	NA	NA	NA	NA	0.104746	0.982246	0.186744	0.094275	0	0.303545
ath-miR864-5p	NA	NA	NA	NA	NA	NA	NA	NA	NA	NA	NA	NA	1.68253	0.728714	0	0.094275	0	0.303545
ath-miR842	NA	NA	NA	NA	NA	NA	-4.95666	0.302687	0.736264	0.390521	0	0	-3.76299	0.435745	0.280116	0.18855	0	0
ath-miR397a	NA	NA	NA	NA	NA	NA	NA	NA	NA	NA	NA	NA	-3.82357	0.424332	1.12046	0.282825	0	0.101182
ath-miR397b	-1.95948	0.395286	1.6552	1.51678	0.294208	0.51526	-4.14698	0.390304	0.122711	0.520695	0	0	-3.0734	0.108229	5.13546	8.20193	0.174033	1.41654
ath-miR393a-5p;ath-miR393b-5p	-5.6551	0.137081	1.32416	0.758391	0	0	-4.98443	0.29994	0.368132	0.781042	0	0	-2.58138	0.582305	0.560232	0.56565	0.0870164	0.101182
ath-miR862-5p	NA	NA	NA	NA	NA	NA	-3.82082	0.429678	0.122711	0.390521	0	0	NA	NA	NA	NA	NA	NA
ath-miR158a-3p	-6.0851	9.51e-36	6658.44	4175.27	53.693	105.714	-6.3976	9.18e-70	3277.85	3892.84	44.5891	40.4512	-5.17974	7.89e-36	3958.32	3826.62	76.3134	138.518
ath-miR853	NA	NA	NA	NA	NA	NA	NA	NA	NA	NA	NA	NA	-4.02736	0.40349	0.280116	0.282825	0	0
ath-miR162a-3p;ath-miR162b-3p	-4.22798	1.25e-19	1003.3	1013.97	37.6587	69.8178	-4.60989	9.61e-28	512.563	557.794	21.8875	21.9469	-3.93529	4.34e-14	330.723	320.441	29.6726	12.8501
ath-miR845b	-1.9685	0.625125	0.579319	0.541708	0.294208	0	-4.91991	0.159844	2.82235	2.73365	0.180889	0	-1.51808	0.745183	0.280116	0.471375	0.261049	0
ath-miR168a-5p;ath-miR168b-5p	-1.42426	0.00825516	68.4424	63.2715	25.7432	23.3585	-3.06635	2.87e-06	85.8975	103.228	12.0291	10.5431	-1.15215	0.0504553	84.4082	71.7433	34.5455	35.7171
ath-miR165a-3p;ath-miR165b	-5.33726	4.27e-26	666.961	461.752	9.12046	18.6352	-6.17803	8.85e-32	277.449	362.143	3.16555	5.7019	-3.73218	8.22e-09	240.246	170.732	6.17816	24.7895
ath-miR166a-3p;ath-miR166b-3p;ath-miR166c;ath-miR166d;ath-miR166e-3p;ath-miR166f;ath-miR166g	-6.07814	5.39e-33	3872.58	2555.34	28.3911	66.5544	-6.19173	2.27e-58	1378.29	1635.37	19.0838	22.1621	-4.17208	7.74e-17	1214.02	959.814	32.109	88.5339
ath-miR780.1	NA	NA	NA	NA	NA	NA	0.895065	0.84964	0.122711	0.130174	0.361777	0.107583	NA	NA	NA	NA	NA	NA
ath-miR5642b;ath-miR5642a	1.63248	0.34497	1.32416	0.541708	3.23629	2.5763	-2.3101	0.157706	10.185	10.0234	1.17578	2.90474	-1.17735	0.406774	9.9908	7.44773	2.95856	4.75553
ath-miR869.2	-6.05386	0.0767443	1.98624	0.758391	0	0	-5.12261	0.286523	0.613554	0.650868	0	0	NA	NA	NA	NA	NA	NA
ath-miR5997	-0.995645	0.836285	0.16552	0.108342	0.147104	0	NA	NA	NA	NA	NA	NA	NA	NA	NA	NA	NA	NA
ath-miR830-5p	NA	NA	NA	NA	NA	NA	NA	NA	NA	NA	NA	NA	-4.25071	0.377409	0.280116	0.3771	0	0
ath-miR828	NA	NA	NA	NA	NA	NA	NA	NA	NA	NA	NA	NA	-5.14334	0.284075	0.560232	0.659925	0	0
ath-miR161.1	-2.5113	3.16e-09	1439.03	1928.15	300.681	289.92	-3.0666	2.07e-13	1006.47	1079.53	156.197	92.7366	-2.83477	2.26e-12	1178.17	942.562	170.552	126.679
ath-miR167a-5p;ath-miR167b	-4.48745	6.68e-24	481.993	402.597	19.4177	20.0093	-5.12014	1.16e-14	142.222	154.646	6.24066	2.25924	-3.45545	3.63e-11	209.713	226.354	14.1837	25.5989
ath-miR167d	-8.78743	2.64e-08	28.4694	21.56	0.147104	0	-8.06908	0.00021609	11.6575	14.4493	0.0904444	0	-5.72064	0.00024593	14.0992	10.9359	0.174033	0.303545
ath-miR156j	NA	NA	NA	NA	NA	NA	NA	NA	NA	NA	NA	NA	-4.25071	0.377409	0.280116	0.3771	0	0
ath-miR156a-5p;ath-miR156b-5p;ath-miR156c-5p;ath-miR156d-5p;ath-miR156e;ath-miR156f-5p	-2.48351	2.41e-08	322.349	290.68	52.222	57.3656	-3.03087	7.76e-08	151.793	151.913	21.4353	15.7071	-4.6639	2.8e-28	659.486	671.333	30.7168	21.754
ath-miR5996	-4.7801	0.00340697	7.28286	5.52542	0	0.429383	-5.86704	0.00411584	7.11722	10.5441	0.0904444	0.215166	-4.08367	0.0888732	5.3222	2.54543	0.261049	0.202363
ath-miR848	-6.21831	0.0580341	2.31727	0.758391	0	0	-6.99753	0.0995806	2.94506	1.69226	0	0	-5.01599	0.214897	1.86744	1.31985	0	0.101182
ath-miR8179	-3.11229	0.520413	0.248279	0.108342	0	0	NA	NA	NA	NA	NA	NA	NA	NA	NA	NA	NA	NA
ath-miR5663-3p	4.5348	2.32e-05	0.662078	0.541708	8.97335	18.9788	1.703	0.522342	1.34982	0.520695	3.61777	2.47441	4.07908	0.00082067	1.02709	1.22558	10.9641	27.1167
ath-miR5640	-1.67908	0.725916	0.331039	0.108342	0.147104	0	-2.97865	0.536109	0.368132	0.390521	0.0904444	0	-3.83918	0.42328	0.560232	0.7542	0.0870164	0
ath-miR1886.1	NA	NA	NA	NA	NA	NA	NA	NA	NA	NA	NA	NA	-2.03089	0.674339	0.186744	0.18855	0.0870164	0
ath-miR1886.2	-3.18611	0.0815305	4.71731	2.27517	0.147104	0.601137	-4.72341	0.202264	1.71795	3.12417	0.180889	0	-4.30642	0.0185435	6.53604	8.10765	0.435082	0.303545
ath-miR169d;ath-miR169e;ath-miR169f-5p;ath-miR169g-5p	-4.29919	0.371446	0.16552	0.650049	0	0	-4.1144	0.394134	0.368132	0.260347	0	0	NA	NA	NA	NA	NA	NA
ath-miR831-3p	-5.16359	0.0513314	1.2414	3.25025	0.147104	0	-4.73865	0.00143888	16.1978	14.7096	0.723555	0.430332	-2.5199	0.289764	4.57523	3.0168	1.21823	0.101182
ath-miR173-3p	NA	NA	NA	NA	NA	NA	NA	NA	NA	NA	NA	NA	-3.44241	0.476826	0.186744	0.18855	0	0
ath-miR171a-3p	-8.48778	3.23e-05	11.2553	3.57527	0	0	-6.98929	0.101602	1.22711	3.38452	0	0	-2.42961	0.138369	11.7649	12.6329	0.0870164	4.45199
ath-miR170-3p	-4.05929	0.399179	0.579319	0.108342	0	0	NA	NA	NA	NA	NA	NA	-4.83435	0.254599	1.30721	1.5084	0	0.101182
ath-miR779.2	-5.96601	0.0107194	3.64143	3.03356	0	0.0858767	-2.60455	0.280325	3.19048	5.33712	0.542666	0.860664	-1.93014	0.408362	4.38848	2.16833	0.609115	1.113
ath-miR399b;ath-miR399c-3p	-9.88542	1.68e-44	380.53	408.773	0.147104	0.601137	-6.92684	6.72e-23	135.105	147.877	0.633111	1.72133	-6.85037	1.04e-16	124.465	90.504	0.174033	1.72009
ath-miR399d	-4.65282	0.141502	1.57244	1.08342	0	0.0858767	NA	NA	NA	NA	NA	NA	-2.2441	0.641147	0.186744	0.282825	0	0.101182
ath-miR399f	-6.3704	0.0418041	1.90348	1.51678	0	0	-3.82082	0.429678	0.122711	0.390521	0	0	-5.44322	0.256624	0.653604	0.848475	0	0
ath-miR399a	-8.68379	8.44e-06	9.84842	7.15054	0	0	-6.44621	0.178688	1.47253	1.69226	0	0	-8.69041	0.00054798	7.09627	7.1649	0	0
ath-miR160a-5p;ath-miR160b;ath-miR160c-5p	-7.33931	1.78e-13	46.7593	34.561	0	0.429383	-7.36542	6.28e-07	20.6154	27.4666	0.180889	0.107583	-5.81103	1.2e-08	39.403	36.8615	0.261049	1.113
ath-miR822-5p	-3.90568	3.89e-05	21.7658	14.4094	0.735521	1.63166	-7.36535	0.00334085	6.8718	9.11216	0.0904444	0	-4.25075	0.00036354	21.5689	18.7607	0.609115	1.51772
ath-miR156b-3p	-1.39134	0.0443857	27.7245	26.327	12.0625	8.58767	-1.78454	0.180836	13.3755	15.1001	4.07	4.19574	-1.93031	0.0506126	25.3972	20.3634	6.43921	5.56499
ath-miR5654-3p	-2.90943	0.0371305	5.71043	5.63376	0.735521	0.77289	-4.7819	0.140131	2.57693	2.86382	0.0904444	0.107583	-2.96967	0.155172	5.41557	4.5252	0.261049	1.01182
ath-miR164a;ath-miR164b-5p	-2.5589	0.00081423	26.4004	23.0768	5.00154	3.43507	-2.50803	0.112017	10.3077	11.3251	2.08022	1.72133	-1.81717	0.0362033	38.3759	32.3363	5.91711	14.1654
ath-miR164c-5p	-2.77348	0.0545344	4.80007	5.52542	0.735521	0.77289	-3.00752	0.343641	2.82235	1.95261	0.271333	0.322749	-3.29657	0.0501725	7.0029	10.276	0.348066	1.41654
ath-miR162a-5p;ath-miR162b-5p	-4.00804	0.0302993	5.21387	3.57527	0	0.51526	-5.85574	0.105337	2.3315	3.25434	0.0904444	0	-2.96695	0.392287	2.3343	1.60268	0	0.505908
ath-miR3440b-3p	-4.82423	0.315121	0.413799	0.758391	0	0	NA	NA	NA	NA	NA	NA	-4.24492	0.378072	0.560232	0.094275	0	0
ath-miR823	-2.72422	0.114377	2.73107	4.442	0.294208	0.77289	-4.23925	0.0913405	2.82235	6.37851	0.271333	0.215166	-0.517391	0.886118	1.12046	0.659925	0.435082	0.809452
ath-miR822-3p	-1.33654	0.493553	2.48279	1.62512	0.588417	1.03052	-6.2601	0.19167	1.34982	1.43191	0	0	-2.85456	0.430485	1.30721	1.41413	0.174033	0.202363
ath-miR398b-3p;ath-miR398c-3p	-5.32786	6.29e-28	3732.72	3873.97	57.959	131.22	-5.73433	7.59e-51	1298.65	1538	25.3244	27.9716	-5.20572	1.09e-30	2834.31	2774.61	46.2057	105.836
ath-miR398a-3p	-3.58218	7.32e-09	49.0766	110.617	6.17837	7.12777	-3.85367	0.00029547	29.3279	30.9813	1.80889	2.36683	-4.12182	3.31e-09	88.9835	85.4132	2.95856	7.08271
ath-miR833b	-4.83334	0.314197	0.744838	0.433366	0	0	-4.99357	0.299039	0.245421	0.911216	0	0	-4.24878	0.37763	0.373488	0.282825	0	0
ath-miR833a-5p	-6.96197	0.0101947	3.31039	1.84181	0	0	-6.04193	0.207768	1.34982	1.04139	0	0	-5.61457	0.241805	0.560232	1.1313	0	0
ath-miR403-5p	0.156499	0.759663	55.7801	53.1957	63.6961	57.795	-2.59826	0.00370086	40.4945	50.5074	10.4915	4.51849	0.0206724	0.976026	36.6018	34.8818	31.848	40.675
ath-miR781a;ath-miR781b	-3.2731	0.0015739	14.9795	9.75074	1.17683	1.37403	-4.90243	0.00019365	17.5476	23.4313	0.723555	0.645498	-2.66	0.0304457	15.6865	14.4241	2.43646	2.32718
ath-miR827	0.978815	0.134417	19.7796	14.5178	42.8073	24.9042	1.22594	0.505213	1.84066	3.90521	10.3107	3.11991	-1.01344	0.13545	53.5021	48.0803	21.493	28.8367
ath-miR403-3p	-3.16028	4.76e-11	473.717	295.989	35.5992	50.4096	-4.8954	1.32e-19	227.138	256.312	10.4011	5.80948	-3.37198	2.34e-12	340.621	370.972	24.4516	44.3175
ath-miR1888b	NA	NA	NA	NA	NA	NA	-3.80068	0.432185	0.245421	0.260347	0	0	NA	NA	NA	NA	NA	NA
ath-miR5629	NA	NA	NA	NA	NA	NA	-4.79026	0.319506	0.613554	0.390521	0	0	-3.76032	0.436079	0.373488	0.094275	0	0
ath-miR844-3p	-6.68104	0.020923	2.40003	1.84181	0	0	-4.38564	0.362968	0.368132	0.390521	0	0	-7.86904	0.0102963	3.82825	4.24238	0	0
ath-miR863-5p	-2.1919	0.24932	2.64831	2.38351	0.588417	0.51526	-2.29582	0.497662	1.59524	2.21295	0.452222	0.322749	0.28399	0.929191	0.840348	0.94275	0.95718	1.21418
ath-miR396a-5p	-5.77699	1.29e-26	233.134	150.161	2.79498	4.12208	-3.97176	1.29e-05	38.5312	49.5962	2.71333	2.90474	-6.47427	1.23e-29	159.199	261.519	1.91436	2.83308
ath-miR396b-5p	-4.19745	1.27e-23	1373.07	1298.37	67.6679	77.8902	-4.61521	3.65e-29	600.301	644.62	24.8722	25.9275	-3.28199	5.54e-14	414.571	370.972	44.1173	36.6277
ath-miR775	-3.44403	0.00522555	8.8553	8.45064	0.441312	1.1164	-3.69123	0.0744686	6.13554	7.4199	0.723555	0.322749	-3.38133	0.00691768	17.1804	14.047	1.47928	1.51772
ath-miR391-5p	-3.29961	0.0971042	2.81383	2.6002	0.294208	0.25763	-1.96927	0.638393	1.34982	0.911216	0.361777	0.215166	-4.8555	0.00650508	7.93662	8.39048	0.261049	0.303545
ath-miR173-5p	-5.67832	1.18e-09	36.9109	17.3347	0.441312	0.601137	-7.72306	0.00095421	7.36264	13.1475	0.0904444	0	-5.32915	6.81e-07	34.5476	32.2421	0.261049	1.41654
ath-miR858b	NA	NA	NA	NA	NA	NA	NA	NA	NA	NA	NA	NA	-5.0203	0.215595	0.840348	2.35688	0	0.101182
ath-miR825	-5.92208	0.00012778	10.676	7.0422	0	0.25763	-5.02965	0.00655002	8.83517	10.5441	0.271333	0.322749	-3.68128	0.0714362	6.72278	4.05383	0.435082	0.404726
ath-miR780.2	2.79346	0.560305	0	0.108342	0.294208	0.429383	NA	NA	NA	NA	NA	NA	NA	NA	NA	NA	NA	NA
ath-miR163	-6.93063	2.66e-33	291.977	213.433	3.08919	1.20227	-7.68455	7.28e-21	87.6155	113.511	0.542666	0.430332	-4.06302	1.02e-06	54.0624	61.373	1.56629	5.36262
ath-miR5652	-3.49168	0.469657	0.248279	0.216683	0	0	NA	NA	NA	NA	NA	NA	NA	NA	NA	NA	NA	NA
ath-miR846-3p	-6.51175	2.37e-27	133.574	114.95	1.02973	1.63166	-8.96029	8.38e-23	108.967	134.99	0.271333	0.215166	-3.78532	0.00046777	30.2525	24.9829	0.783147	3.23781
ath-miR157a-5p;ath-miR157b-5p;ath-miR157c-5p	-2.74151	0.00011436	29.0487	31.7441	4.26602	4.8091	-3.9954	0.00528426	15.707	15.3605	1.08533	0.860664	-4.0102	1.06e-07	67.788	60.6188	2.52347	5.4638
ath-miR863-3p	-3.33635	0.254223	0.910358	1.40844	0.147104	0.0858767	-4.96597	0.301764	0.613554	0.520695	0	0	-1.9053	0.655586	1.12046	0.56565	0.348066	0.101182
ath-miR171b-3p;ath-miR171c-3p	-8.92284	1.47e-08	26.1521	26.8687	0	0.0858767	-9.70273	8.36e-06	12.1484	18.0941	0	0	-7.03976	0.00011066	14.0992	11.5958	0	0.202363
ath-miR5632-5p	-3.49168	0.469657	0.248279	0.216683	0	0	-5.12261	0.286523	0.613554	0.650868	0	0	-2.49906	0.603199	0.560232	0	0	0.101182
ath-miR8170-3p	-3.49168	0.469657	0.248279	0.216683	0	0	NA	NA	NA	NA	NA	NA	NA	NA	NA	NA	NA	NA
ath-miR319a;ath-miR319b	-6.55725	8.94e-37	327.398	250.486	2.35367	3.6927	-6.33141	1.07e-25	156.702	180.811	2.35155	1.82891	-4.23319	5.69e-09	117.929	114.261	2.26243	10.1182
ath-miR319c	-6.71042	2.22e-19	71.1734	59.8045	0.882625	0.429383	-6.18355	2e-05	20.37	20.958	0.452222	0.107583	-4.91962	1.32e-05	25.9574	27.0569	0.348066	1.41654
ath-miR394a;ath-miR394b-5p	-5.70552	1.9e-11	58.6767	35.6444	0.147104	1.54578	-5.93399	1.76e-05	19.7564	23.6916	0.180889	0.537915	-6.20091	1.43e-13	63.0261	64.3898	0.435082	1.31536
ath-miR447a-3p;ath-miR447b	-2.92442	0.00832847	9.6829	9.85908	1.47104	1.1164	-4.92775	0.0177532	6.50367	8.33112	0.271333	0.215166	-2.53033	0.261852	2.89453	4.71375	0.609115	0.708271
ath-miR5651	-5.19439	0.0166483	4.38627	2.6002	0	0.171753	-7.13107	0.080967	1.96337	3.12417	0	0	-2.03494	0.644698	0.560232	1.03703	0.0870164	0.303545
ath-miR8182	NA	NA	NA	NA	NA	NA	-4.13077	0.392206	0.245421	0.390521	0	0	NA	NA	NA	NA	NA	NA
ath-miR840-3p	-1.70905	0.429449	1.6552	1.84181	0.735521	0.343507	-3.38161	0.395556	1.84066	1.17156	0.180889	0.107583	-2.0554	0.429096	3.26802	2.54543	0.0870164	1.31536
ath-miR5650	-7.36887	0.00278094	3.47591	3.35859	0	0	-6.67458	0.0230796	4.5403	5.33712	0.0904444	0	-2.32176	0.618255	0.840348	0.471375	0.261049	0
ath-miR843	-0.572642	0.439795	16.2209	19.7182	13.9749	10.2193	-2.37872	0.071633	14.6026	17.5734	3.70822	2.47441	-0.867668	0.468093	12.1384	13.7642	10.442	3.74372
ath-miR8183	-4.93975	0.298576	1.15864	0.108342	0	0	-5.51076	0.251068	0.613554	1.04139	0	0	NA	NA	NA	NA	NA	NA
ath-miR858a	-3.16203	0.00266862	13.9864	9.96742	1.76525	0.944644	-4.45502	0.0186813	7.85349	9.50268	0.361777	0.430332	-3.87215	0.00256872	19.8882	22.2489	0.261049	2.63072
ath-miR3932b-5p	-5.53318	1.5e-13	52.9663	56.1209	0.441312	1.80341	-6.60441	4.6e-08	43.9304	48.1643	0	0.968247	-3.54255	0.00235046	28.1983	11.9729	1.82734	1.6189
ath-miR773a	-3.7925	0.431465	0.248279	0.325025	0	0	NA	NA	NA	NA	NA	NA	-1.48753	0.751857	0.186744	0.3771	0	0.202363
ath-miR5648-5p	-4.79288	0.318315	0.496559	0.650049	0	0	NA	NA	NA	NA	NA	NA	NA	NA	NA	NA	NA	NA
ath-miR159c	-0.130155	0.820546	37.1592	35.4277	36.4818	29.8851	-1.93315	0.1312	17.3022	17.0528	6.51199	2.47441	-0.710502	0.307504	41.6439	48.4574	22.1892	32.884
ath-miR159a	-1.19138	0.00459361	4632.98	3408.1	1783.64	1737.46	-3.12545	4.8e-13	1863.98	2140.19	309.229	149.54	-0.378295	0.33586	1098.89	1182.49	1035.84	719.3
ath-miR159b-3p	0.109481	0.78731	6199.12	5761.71	6562.02	6341.82	-1.89908	9.28e-06	2797.07	3045.8	1065.8	500.691	0.894442	0.018301	1764.92	1720.61	3765.81	2713.39
ath-miR5012	-6.57287	0.0269119	1.98624	1.95015	0	0	-5.63057	0.0311624	3.80403	5.98799	0.0904444	0.107583	-3.98406	0.0267502	9.43057	5.84505	0.261049	0.708271
ath-miR838	-0.179358	0.904769	2.64831	2.70854	2.50077	2.23279	-1.17427	0.662766	2.08608	3.25434	1.71844	0.645498	0.612189	0.800909	1.40058	1.5084	2.52347	1.92245
ath-miR857	-1.27601	0.569021	1.40692	1.62512	0.294208	0.944644	-2.16056	0.641102	0.858975	0.911216	0.180889	0.215166	-0.691966	0.776496	2.52104	2.2626	0.435082	2.52954
ath-miR472-3p	-1.89276	0.0947309	7.94494	7.80059	1.91235	2.31867	-2.5673	0.328478	3.55861	3.38452	0.633111	0.537915	-0.507847	0.753562	6.81615	4.43093	2.34944	5.56499
