# Supplementary material for: FIERY1 promotes microRNA accumulation by suppressing rRNA-derived small interfering RNAs in Arabidopsis
Source: Nat Commun. 2019 Sep 27;10:4424. doi: 10.1038/s41467-019-12379-z (PMC6765019; doi:10.1038/s41467-019-12379-z)
Supplement: Supplementary file 12 — Supplementary Data 9 [file 41467_2019_12379_MOESM12_ESM.xlsx]

## Sheet: Sheet1
Supplementary Data 9 Oligonucleotides used in this study
ID	Usage	Sequence
I miR-CTR1-424s	Plasmid construction	gaTTACATATTATTCCGAACCCGtctctcttttgtattcc
II miR-CTR1-424a	Plasmid construction	gaCGGGTTCGGAATAATATGTAAtcaaagagaatcaatga
III miR*-CTR1-424s	Plasmid construction	gaCGAGTTCGGAATATTATGTATtcacaggtcgtgatatg
IV miR*-CTR1-424a	Plasmid construction	gaATACATAATATTCCGAACTCGtctacatatatattcct
Xho1-F	Plasmid construction	CTCGAGGTCGACGGTATCGAT
Spe1-R	Plasmid construction	ACTAGTGGATCCCCCcatggc
PamiR-CTR1	Northern Blot Biotin-labeled probes	ATACATATTATTCCCAACCCG
fry1-6-LP	Genotyping	CTTCGAATGACTCGAAGAACG
fry1-6-RP	Genotyping	TTTTCGATTCAATCATGACCC
fry1-8-LP	Genotyping	CTAACGGCAAGTTTGGACAAG
fry1-8-RP	Genotyping	TCCGCTTCAATCATTTGTAGC
qPCR-UBQ5-F	real-time PCR	GGTGCTAAGAAGAGGAAGAA
qPCR-UBQ5-R	real-time PCR	CTCCTTCTTTCTGGTAAACGT
qPCR-pri-miR156a-F	real-time PCR	GAAAGAGTTGGGACAAGAGAAACG
qPCR-pri-miR156a-R	real-time PCR	AGAGAACGAAGACAGGCCAAAGA
qPCR-pri-miR159b-F	real-time PCR	TGCTTGGATCTCTAATGCTGTTCA
qPCR-pri-miR159b-R	real-time PCR	TCACCCTGCTAAACCCTCCA
qPCR-pri-miR166a-F	real-time PCR	AGATATATATTCAGAAACCCTAG
qPCR-pri-miR166a-R	real-time PCR	GGTTCATTCACTGGATCTGAAAC
qPCR-pri-miR167a-F	real-time PCR	TGATCTGCTACGGTGAAGTCTATGG
qPCR-pri-miR167a-R	real-time PCR	GAAACTGCGAACATGATCTAATCGA
qPCR-pri-miR168a-F	real-time PCR	ATTCGCTTGGTGCAGGTCG
qPCR-pri-miR168a-R	real-time PCR	TCCAGATCTGATAGGATTTACGAGT
qPCR-pri-miR390b-F	real-time PCR	CCTATGGATGTAAATTTCAGATTGAG
qPCR-pri-miR390b-R	real-time PCR	CGAAGGAGGGAATGAAGTAGG
qPCR-pri-miR393b-F	real-time PCR	GAGAGAGTTCTTCACAGCAA
qPCR-pri-miR393b-R	real-time PCR	CATGATCCGGAAAAGTAAGC
qPCR-CBP20-F	real-time PCR	GGCAGCTCGTGGATTACGGTAC
qPCR-CBP20-R	real-time PCR	CACCATCGTCATCGGAGTCACC
qPCR-CDC5-F	real-time PCR	ACTCCTGGTGGTGCTGGTCTT
qPCR-CDC5-R	real-time PCR	GCTTCCTCTCGTCTCTGCCTCT
qPCR-CPL1-F	real-time PCR	TGACTTGCTTGCTCGCATCGT
qPCR-CPL1-R	real-time PCR	CCTCGGCTGATCCTTCTCATCC
qPCR-DCL1-F	real-time PCR	TGGAATGACTGCTTCGCCTGTT
qPCR-DCL1-R	real-time PCR	ACTTGCTTGTGCCGCTTCTTCA
qPCR-HEN1-F	real-time PCR	GTTGACATCGGCACTTGCTTA
qPCR-HEN1-R	real-time PCR	TGGGTTTCTGGTGTAGACCG
qPCR-HYL1-F	real-time PCR	GCTCCCAACGCCTGTTTATG
qPCR-HYL1-R	real-time PCR	CGACCTTCTGGCACTGATACA
qPCR-SE-F	real-time PCR	AACCAGCCACGCAGCAATCT
qPCR-SE-R	real-time PCR	CGTCCACCTCTATCATCCCTCA
qPCR-FRY1-E2-F	real-time PCR	GGCTTTGTTGCAATCAGATGTGC
qPCR-FRY1-E4-R	real-time PCR	TGAGAACCATCCTTGCGTAGATC​
U6-Northern	Northern Blot Biotin-labeled probes	AGGGGCCATGCTAATCTTCTC
miR156-Northern	Northern Blot Biotin-labeled probes	GTGCTCTCTTTCTTCTGTCA
miR166-Northern	Northern Blot Biotin-labeled probes	GGGGAATGAACGCTGTTCGCT
miR168-Northern	Northern Blot Biotin-labeled probes	TTCCCGACCTGCACCAAGCGA
miR390-Northern	Northern Blot Biotin-labeled probes	GGCGCTATCCCTCCTGAGCTT
miR398-Northern	Northern Blot Biotin-labeled probes	AAGGGGTGACCTGAGAACACA
AT3G59940-Northern	Northern Blot Biotin-labeled probes	ACCATGAATTCGTAATCGGAT
AT1G74100-Northern	Northern Blot Biotin-labeled probes	AGCTTTGTAGCTTTGAGACGT
P4875-Northern	Northern Blot Biotin-labeled probes	CGCTGTCTACGAGTCGGGTTG
P7957-Northern	Northern Blot Biotin-labeled probes	GGCCTTGCTGCCACGATCCAC
